# Supplementary material for: An improved genome assembly of Chrysanthemum nankingense reveals expansion and functional diversification of terpene synthase gene family
Source: BMC Genomics. 2024 Jun 12;25:593. doi: 10.1186/s12864-024-10498-6 (PMC11170872; doi:10.1186/s12864-024-10498-6)
Supplement: Supplementary file 1 — Supplementary Material 1. [file 12864_2024_10498_MOESM1_ESM.xlsx]

## Sheet: Table S1
Table S1. The relative quantitative values of volatile substances in different tissues of Chrysanthemum nankingense determined by headspace solid phase microextraction combined with GC-MS method.
Compount Name	Retention time (min)	Similarity	CAS	Molecular Formula	Relative molecular mass	Root	Stem	Leaf	Disc floret	Ray floret
Ethanol	841	3.722	64-17-5	C2H6O	46.07	10.809791±1.602021	10.616314±0.807859	8.265918±4.29805	10.038205±5.116128	8.994904±4.733209
Methyl Alcohol	942	3.132	67-56-1	CH4O	32.04	2.352547±0.612975	1.695194±0.206441	2.207201±0.761722	3.771184±1.260138	4.240107±1.302643
Camphene	910	6.62	79-92-5	C10H16	136.23	2.084027±0.784456	0.480406±1.091387	0.021329±0.016186	2.876247±2.359107	2.164616±1.95971
Hexanal	863	7.166	66-25-1	C6H12O	100.16	0.631714±1.012304	0.399742±0.24607	0.60745±0.484139	2.795436±0.923456	2.378654±1.201102
Hexanoic acid	883	27.15	142-62-1	C6H12O2	116.16	1.292282±1.024262	1.296512±1.130249	2.254475±1.12214	2.413684±0.704862	1.438019±0.540468
Bicyclo[3.1.0]hexane, 4-methylene-1-(1-methylethyl)-	892	8.018	3387-41-5	C10H16	136.234	0.538197±0.373337	0.096897±0.069808	0.061149±0.035272	2.114007±1.774838	1.532898±1.232185
Bicyclo[2.2.1]heptane, 7,7-dimethyl-2-methylene-	864	7.602	471-84-1	C10H16	136.234	1.624265±0.781245	0.20897±0.260865	0.033637±0.00953	1.99326±1.187242	1.221513±0.945174
2-Octanol, (R)-	750	17.116	6169-06-8	C8H18O	130.23	2.010983±2.207639	3.1098±1.54635	3.59571±0.687238	1.627193±2.524464	1.513177±2.01507
1-Hexanol	916	15.289	111-27-3	C6H14O	102.17	3.015476±1.132166	2.20415±1.028158	2.170554±1.419638	1.560445±1.045206	1.213529±1.150998
D-Limonene	925	10.411	5989-27-5	C10H16	136.234	1.961714±0.901863	0.386217±0.484065	0.085914±0.039409	1.490111±1.045633	0.883479±0.539014
Cyclotrisiloxane, hexamethyl-	985	2.696	541-05-9	C6H18O3Si3	222.46	1.114353±0.130086	1.015732±0.083299	1.189091±0.258888	1.299486±0.351372	1.037493±0.562377
Benzaldehyde	853	19.428	100-52-7	C7H6O	106.12	1.43227±0.705869	1.745662±0.345341	1.518739±0.619049	1.288478±0.956615	1.314425±0.890622
2,4-Hexadienal, (E,E)-	879	16.36	142-83-6	C6H8O	96.1271	0.090446±0.032883	0.246294±0.060497	1.075894±0.746178	1.271031±0.405593	1.672326±0.842021
Tributyl phosphate	730	28.6	126-73-8	C12H27O4P	266.314	1.168624±0.300154	1.126653±0.19256	0.680153±0.378742	1.243792±0.439156	0.896381±0.278825
Benzyl alcohol	919	27.602	100-51-6	C7H8O	108.138	0.494937±0.181793	0.254643±0.115788	0.343144±0.218363	1.193063±0.386024	0.799979±0.523789
Bicyclo[3.1.0]hex-2-ene, 2-methyl-5-(1-methylethyl)-	856	5.7	353313	C10H16	136.234	0.098817±0.100252	0.048535±0.068295	0.004393±0.006112	1.164192±0.822868	0.900265±0.382644
4,6-Decadiyne	732	12.693	16387-71-6	C10H14	134.218	2.86656±0.527116	1.056989±1.052645	0.308826±0.276055	1.128604±1.093404	0.345081±0.524341
1,7,7-Trimethylbicyclo[2.2.1]heptan-2-ol	774	23.986	10385-78-1	C10H18O	154.25	1.572888±1.26602	0.164203±0.160906	0.042464±0.045781	1.062562±1.712282	0±0
Cyclohexene, 3-(1,5-dimethyl-4-hexenyl)-6-methylene-, [S-(R*,S*)]-	882	25.483	20307-83-9	C15H24	204.351	0.445973±0.522054	1.281587±0.895782	0.066462±0.101591	1.009192±1.084099	0.588861±0.849763
5-Hepten-2-one, 6-methyl-	927	14.679	110-93-0	C₈H₁₄O	126.196	0.210923±0.067409	0.742654±0.214762	1.114358±0.927601	0.876823±0.627884	0.448306±0.141327
2-Hexenal, (E)-	877	10.677	6728-26-3	C6H10O	98.14	0.037952±0.059074	0.267723±0.102189	0.513612±0.317639	0.743476±0.411941	0.490876±0.618029
1-Penten-3-ol	893	9.756	616-25-1	C5H10O	86.13	0.394737±0.233118	0.432376±0.130507	0.2972±0.465663	0.543359±0.315515	0.440174±0.119613
Bicyclo[4.1.0]hepta-1,3,5-triene	728	30.675	4646-69-9	C7H5	169.019	1.103085±0.948313	0.298117±0.123411	0.552999±0.687546	0.518963±0.469666	0.505306±0.391406
3-Allyl-6-methoxyphenol	902	33.233	501-19-9	C10H12O2	164.2	0.038182±0.047255	0.158684±0.125343	0.4571±0.262753	0.46475±0.348752	0.530607±0.346925
3-Cyclohexen-1-ol, 4-methyl-1-(1-methylethyl)-, (R)-	700	21.603	20126-76-5	C10H18O	154.249	0.007554±0.015027	0±0	0.001708±0.002969	0.459149±0.402685	0.625375±0.346648
2,2,4-Trimethyl-1,3-pentanediol diisobutyrate	950	27.753	6846-50-0	C16H30O4	286.41	0.498378±0.291503	0.509534±0.285598	0.482971±0.178149	0.454287±0.205385	0.518172±0.228037
3-Hexen-1-ol, (E)-	893	16.093	928-97-2	C6H12O	100.16	0.031071±0.027442	0.39727±0.126187	0±0	0.43924±0.274018	0.213553±0.137971
3,6-Heptanedione	757	14.328	1703-51-1	C11H20O2	184.275	0.225487±0.078703	0.303054±0.08699	0±0	0.405493±0.099257	0.288868±0.094896
1-Octen-3-ol	844	17.869	3391-86-4	C8H16O	128.21	0.189453±0.114929	0.290683±0.02826	0.247375±0.088244	0.402016±0.712034	0.272315±0.483006
Cyclohexene, 1-methyl-4-(1-methylethylidene)-	902	13.019	586-62-9	C10H16	136.234	0.215752±0.149616	0.0137±0.017003	0.006018±0.003494	0.395892±0.219037	0.253596±0.208131
Benzene, 1-(1,5-dimethyl-4-hexenyl)-4-methyl-	831	25.533	644-30-4	C15H22	202.34	1.171162±0.545632	0.976736±0.484031	0.072213±0.075144	0.386951±0.45606	0.2512±0.340598
6-Undecanol	761	22.544	23708-56-7	C11H24O	172.23	0.337072±0.264258	0.311134±0.162105	0.152683±0.211247	0.36936±0.23146	0.356885±0.294141
Cyclotetrasiloxane, octamethyl-	951	5.312	556-67-2	C8H24O4Si4	296.62	0.459834±0.067096	0.427545±0.063575	0.380128±0.192431	0.348311±0.294115	0.4166±0.233605
3-Buten-2-one, 4-(2,2,6-trimethyl-7-oxabicyclo[4.1.0]hept-1-yl)-	906	29.982	23267-57-4	C13H20O2	208.3	0.002857±0.006998	0.300953±0.088465	1.093688±0.483809	0.316944±0.46227	0.273113±0.40982
2-Cyclohexen-1-one, 4-(3-hydroxy-1-butenyl)-3,5,5-trimethyl-, [R-[R*,R*-(E)]]-	711	26.174	110114-85-7	C13H20O2	208.297	0.528874±0.352014	0.452996±0.42179	0.379965±0.292157	0.313829±0.348484	0.197864±0.145604
2-Hexen-1-ol, (E)-	899	16.679	928-95-0	C6H12O	100.16	0.076822±0.025977	0.442503±0.365794	0.321339±0.53217	0.309076±0.234429	0.616133±0.446021
Phenylethyl Alcohol	893	28.372	22258	C8H10O	122.17	0.22733±0.419302	0.408662±0.370091	0.59806±0.761376	0.291923±0.336701	0.6093±0.462633
Furan, 2-ethyl-	930	4.026	3208-16-0	C6H8O	96.13	0.025111±0.009752	0.04925±0.016137	0.208853±0.125001	0.244299±0.086759	0.224475±0.193837
cis-2,6-Dimethyl-2,6-octadiene	762	16.416	2492-22-0	C10H18	138	0.110723±0.056643	0.596449±0.249489	0.348001±0.398074	0.237863±0.192409	0.261975±0.207524
Hexadecanoic acid, ethyl ester	876	35.038	628-97-7	C18H36O2	284.477	0.158759±0.082143	0.211232±0.086455	0.080997±0.044091	0.230828±0.093337	0.084277±0.027019
3-Buten-2-one, 4-(2,6,6-trimethyl-1-cyclohexen-1-yl)-	850	28.944	14901-07-6	C13H20O	92.29	0.058057±0.024303	1.016588±0.25289	1.526385±0.842258	0.22512±0.099416	0.207241±0.106477
Caryophyllene	924	21.509	87-44-5	C15H24	204.351	0±0	0±0	0±0	0.194333±0.397084	0.273551±0.257057
2-Hexenoic acid, (E)-	723	29.841	13419-69-7	C6H10O2	114.14	0.152507±0.262874	0.127893±0.231561	0±0	0.193191±0.281304	0.197777±0.295007
Butane, 1,3-dibromo-	710	27.065	79390-67-3	C4H8Br2	215.914	0.316478±0.210945	0.009749±0.010941	0.005362±0.013134	0.190151±0.179155	0.235502±0.129509
2,3-Butanediol, dinitrate	652	3.747	6423-45-6	C4H8N2O6	180.12	0.22749±0.023653	0.232678±0.023128	0.217356±0.052459	0.188397±0.097986	0.161626±0.083918
Butanoic acid, 3-methyl-	714	23.291	503-74-2	C5H10O2	102.13	0±0	0.032629±0.079924	0.566447±0.338313	0.184744±0.208033	0.154962±0.145905
2-Methyl-6-methyleneoct-7-en-4-one	745	29.425	19860-68-5	C10H16O	152.233	0.005812±0.009315	0.045501±0.027578	0.168915±0.074197	0.179615±0.067213	0.095001±0.126427
2(4H)-Benzofuranone, 5,6,7,7a-tetrahydro-4,4,7a-trimethyl-, (R)-	870	36.335	17092-92-1	C11H16O2	180.2435	0.000491±0.001203	0.065451±0.018846	0.3921±0.162524	0.179081±0.150436	0.162054±0.142519
2-Octanone	894	13.199	111-13-7	C8H16O	128.21	0.509382±0.135701	0.457751±0.117241	0.342965±0.219113	0.177326±0.045785	0.174558±0.043037
2-Heptenal, (Z)-	895	14.231	57266-86-1	C7H12O	112.17	0.171664±0.022176	0.161591±0.052182	0.113816±0.031703	0.167855±0.061845	0.144686±0.064279
2H-Inden-2-one, 1,4,5,6,7,7a-hexahydro-7a-methyl-, (S)-	711	27.494	54725-16-5	C10H16O	152.233	0.066068±0.088347	0.014509±0.023326	0±0	0.166861±0.099073	0.181907±0.134709
O-Trifluoroacetyl-isopulegol	759	27.545	28587-54-4	C12H18O3F3	267.268	0.005815±0.004143	0.126476±0.039313	0.137583±0.109226	0.155813±0.127567	0.014837±0.025922
2,5-Dihydroxybenzaldehyde, 2TMS derivative	700	20.007	1194-98-5	C7H6O3	138.12	0.174684±0.058182	0.116726±0.02766	0.086119±0.105016	0.15384±0.054169	0.190775±0.060427
1,2-Benzenedicarboxylic acid, bis(2-methylpropyl) ester	952	39.734	84-69-5	C16H22O4	278.34	0.18007±0.10394	0.216747±0.114026	0.163263±0.047168	0.151495±0.090544	0.09961±0.02091
Eucalyptol	793	10.86	470-82-6	C10H18O	154.25	0.005557±0.00311	0.005116±0.003054	0.007937±0.003249	0.145403±0.356164	0.336201±0.383823
Dibutyl phthalate	951	42.149	84-74-2	C16H22O4	278.34	0.185664±0.072494	0.205732±0.110995	0.150842±0.052962	0.142585±0.095961	0.087514±0.021366
cis-4,5-Epoxy-(E)-2-decenal	699	30.188	188590-62-7	C10H16O2	168.23	0±0	0.11868±0.060091	0.091747±0.050665	0.141282±0.113923	0.177968±0.174799
1-Pentanol	927	12.387	71-41-0	C5H12O	88.15	0.18631±0.028975	0.088395±0.023604	0.10043±0.080563	0.138989±0.049628	0.107517±0.053102
2-Pentenal, (E)-	924	8.491	1576-87-0	C5H8O	84.12	0.049649±0.059503	0.090207±0.026294	0.08945±0.078049	0.136124±0.030244	0.091415±0.032946
Caryophyllene oxide	944	29.828	1139-30-6	C15H24O	220.35	0.318787±0.264938	0.345263±0.30962	0.11221±0.118372	0.133365±0.159728	0.146478±0.123103
2-Nonenal, (E)-	850	19.888	18829-56-6	C9H16O	140.223	0.008871±0.004203	0.048327±0.024252	0.094883±0.038974	0.13154±0.081439	0.019485±0.016619
(E)-1-Methyl-4-(6-methylhept-5-en-2-ylidene)cyclohex-1-ene	763	28.721	53585-13-0	C15H24	204.351	0.077751±0.051457	0.45789±0.250362	0.331306±0.284315	0.124104±0.125825	0.079636±0.087845
Acetone	922	2.366	67-64-1	C3H6O	58.08	0.047269±0.014975	0.067912±0.021788	0.072819±0.054411	0.119422±0.055057	0.088473±0.033206
3-Hexenal	914	8.791	4440-65-7	C6H10O	98.14	0.025916±0.015654	0.048571±0.020664	0.115989±0.074363	0.112689±0.083025	0.116543±0.144278
1-Penten-3-one	869	5.494	1629-58-9	C5H8O	84.13	0.20204±0.075718	0.125361±0.042542	0.244765±0.143361	0.10127±0.116082	0.099921±0.117172
Furan, 2-pentyl-	910	11.575	3777-69-3	C9H14O	138.21	0.188578±0.079997	0.359266±0.085038	0.071207±0.032203	0.097002±0.237604	0.09869±0.027915
Linalool	897	20.314	78-70-6	C10H18O	154.25	0.058214±0.120446	0.109771±0.037552	0.26033±0.159273	0.093651±0.229397	0.113454±0.177259
Cyclopentasiloxane, decamethyl-	944	10.187	541-02-6	C10H30O5Si5	370.77	0.107522±0.044469	0.093086±0.040659	0.112796±0.048143	0.093486±0.053111	0.097834±0.051885
Phenol, 2-methyl-5-(1-methylethyl)-	881	34.123	499-75-2	C10H14O	150.218	0.077069±0.029141	0.045312±0.034702	0.044263±0.035488	0.092067±0.075884	0.059464±0.055212
2-Propanol, 1-methoxy-	886	8.844	107-98-2	C4H10O2	90.121	0.164707±0.127859	0.139476±0.154159	0.078637±0.084451	0.091522±0.112774	0.075764±0.054082
trans-Calamenene	897	26.745	73209-42-4	C15H22	202.335	0.593017±0.464676	0.204411±0.265609	0.356753±0.500129	0.087124±0.213408	0.063846±0.15639
Nonanal	877	16.229	124-19-6	C9H18O	142.24	0.033104±0.00765	0.097851±0.037637	0.056346±0.056909	0.075061±0.084175	0.091349±0.072306
1-Octene	879	2.586	111-66-0	C8H16	112.21	0.081186±0.04669	0.11072±0.028674	0.095535±0.038102	0.06445±0.054746	0.091924±0.025797
Cyclohexasiloxane, dodecamethyl-	777	15.175	540-97-6	C12H36O6Si6	444.92	0.052345±0.028808	0.043126±0.026572	0.059936±0.019146	0.061215±0.018613	0.051811±0.02987
Hexadecanoic acid, methyl ester	874	34.352	112-39-0	C17H34O2	270.45	0.071603±0.055112	0.027135±0.032344	0.00864±0.014591	0.057943±0.072042	0.077768±0.026324
Heptanal	770	10.174	111-71-7	C7H14O	114.19	0.031513±0.035524	0.011976±0.010221	0.027179±0.016877	0.057205±0.064371	0.043784±0.043378
.tau.-Cadinol	907	33.429	1474790	C15H26O	222.37	0.099525±0.243785	0.252436±0.185463	0.462774±0.395805	0.056096±0.050186	0.052715±0.052408
Bicyclo[3.1.0]hex-2-ene, 4-methylene-1-(1-methylethyl)-	845	8.345	36262-09-6	C10H14	134.22	0.007796±0.010907	0.026609±0.028225	0.006276±0.003693	0.055831±0.073376	0.057894±0.062461
Hexanoic acid, ethyl ester	904	11.756	123-66-0	C8H16O2	144.211	0.033562±0.03213	0.062255±0.040483	0.05098±0.018188	0.055083±0.022833	0.04536±0.029327
Methyl vinyl ketone	740	3.858	78-94-4	C4H6O	70.09	0.012658±0.010592	0.063373±0.014191	0.081988±0.065036	0.05218±0.067136	0.054926±0.040127
p-Cymen-7-ol	905	32.115	536-60-7	C10H14O	154.25	0.002977±0.007292	0±0	0±0	0.051196±0.05898	0.056655±0.054673
Tricyclo[2.2.1.0(2,6)]heptane, 1,7,7-trimethyl-	930	5.157	508-32-7	C10H16	136.238	0.163667±0.100268	0.001025±0.00251	0±0	0.049974±0.06922	0.07338±0.097267
Nonanoic acid	699	33.84	112-05-0	C9H18O2	158.24	0.040778±0.039897	0.047566±0.050507	0.037693±0.012658	0.048182±0.04021	0.015988±0.017585
3-Buten-2-one, 4-(4-hydroxy-2,2,6-trimethyl-7-oxabicyclo[4.1.0]hept-1-yl)-	874	42.568	38274-01-0	C13H20O3	224.3	0±0	0.005642±0.000796	0.067077±0.031983	0.046648±0.035182	0.056386±0.057975
7-epi-trans-sesquisabinene hydrate	717	25.972	1431636-60-0	C15H26O	222.366	0.048812±0.063372	0.014588±0.016011	0.005685±0.013926	0.044366±0.074633	0.030327±0.0501
(2E,4S,7E)-4-Isopropyl-1,7-dimethylcyclodeca-2,7-dienol	825	31.182	198991-79-6	C15H26O	222.37	0.051994±0.053557	0.023518±0.032465	0±0	0.043471±0.045098	0.016977±0.022026
Pyrazine, 2-methoxy-3-(1-methylpropyl)-	877	19.131	24168-70-5	C9H14N2O	166.22	0.066668±0.029411	0.069182±0.023717	0.081167±0.028874	0.043159±0.040124	0.060042±0.035832
2,5-Furandicarboxaldehyde	772	20.492	823-82-5	C6H4O3	124.09	0±0	0.035232±0.012068	0.051933±0.063181	0.041461±0.019782	0.081951±0.047767
(1S,2R,4R,7R)-4-Isopropyl-7-methyl-3,8-dioxatricyclo[5.1.0.02,4]octane	787	27.357	1619-26-7	C10H16O2	168.233	0.021825±0.030297	0.001268±0.003107	0±0	0.040884±0.040744	0.028126±0.019614
Phenol, 4-(1-methylpropyl)-	694	26.921	99-71-8	C10H14O	150.218	0.029233±0.026912	0.007813±0.003682	0.014071±0.006855	0.040193±0.014946	0.026774±0.011525
Dodecanamide	908	43.179	1120-16-7	C12H25NO	199.333	0.047304±0.013953	0.031586±0.029754	0.044428±0.013611	0.037153±0.016385	0.015282±0.014173
Ethanone, 1-(1-cyclohexen-1-yl)-	801	8.385	932-66-1	C8H12O	124.18	0.011743±0.006432	0.029874±0.007377	0.039983±0.015197	0.033785±0.033861	0.025257±0.032407
Methyl glyoxal	831	1.873	78-98-8	C3H4O2	72.063	0.031411±0.016986	0.070381±0.017089	0.032224±0.017144	0.031595±0.025587	0.010537±0.00483
Butanal, 3-methyl-	934	3.396	590-86-3	C5H10O	86.13	0.076889±0.047251	0.100101±0.025816	0.095658±0.105941	0.030582±0.010276	0.014255±0.003837
Octanal	893	13.288	124-13-0	C8H16O	128.21	0.017506±0.011884	0.022136±0.007139	0.016785±0.005703	0.030048±0.034388	0.03338±0.028419
Amphetamine	524	2.222	300-62-9	C9H13N	135.23	0.004195±0.003935	0.017855±0.004617	0.039086±0.023125	0.029962±0.006644	0.033549±0.014403
Dodecane	846	10.624	112-40-3	C12H26	170.33	0.044076±0.029766	0.041368±0.033452	0.067137±0.029008	0.028998±0.039555	0.037891±0.035687
Acetonitrile	970	4.985	75-05-8	C2H3N	41.05	0.021365±0.009925	0.023852±0.007673	0.018393±0.014495	0.028994±0.012581	0.016133±0.003565
Pentanoic acid, 2-methyl-, anhydride	833	14.342	63169-61-9	C12H22O3	214.301	0.013029±0.014401	0.055654±0.050447	0.009779±0.023954	0.027613±0.022137	0.063611±0.049673
Ethyl 9,12,15-octadecatrienoate	899	40.673	0-00-0	C20H34O2	306.483	0.001716±0.002299	0.025383±0.01023	0.021235±0.015333	0.027548±0.015134	0.011704±0.006587
p-Cymene-2,5-diol	800	47.627	2217-60-9	C10H14O2	166.217	0.012659±0.031008	0.023218±0.022045	0.003724±0.004779	0.026164±0.013837	0.007396±0.008549
Tetradecane	827	13.714	629-59-4	C14H30	198.388	0.042597±0.018535	0.038995±0.034817	0.053733±0.027314	0.024134±0.019647	0.058985±0.028223
(E)-3-((4S,7R,7aR)-3,7-Dimethyl-2,4,5,6,7,7a-hexahydro-1H-inden-4-yl)-2-methylacrylaldehyde	757	33.188	4176-16-3	C15H22O	218.335	0.019455±0.047654	0.007281±0.010259	0±0	0.023914±0.021331	0.017521±0.022754
Pentanal	785	4.533	110-62-3	C5H10O	86.1323	0.014766±0.01146	0.020012±0.016903	0.046098±0.016507	0.023185±0.009456	0.044782±0.020686
2-Penten-1-ol, (Z)-	786	14.104	1576-95-0	C5H10O	86.1323	0.008319±0.004225	0.012709±0.010486	0.021716±0.017512	0.021852±0.008225	0.017022±0.006013
Benzene, 1,2,4,5-tetramethyl-	890	16.951	95-93-2	C10H14	134.218	0.04105±0.025207	0.022863±0.005308	0.077285±0.062474	0.021514±0.023519	0.005617±0.011769
Butanal, 2-methyl-	780	3.333	96-17-3	C5H10O	86.1323	0.077892±0.017283	0.059142±0.015087	0.060578±0.032122	0.02108±0.014942	0.019859±0.027563
Methacrolein	879	2.918	78-85-3	C4H6O	70.09	0.008411±0.002857	0.008478±0.003283	0.008851±0.007568	0.020696±0.023071	0.02425±0.023734
2,4-Nonadienal, (E,E)-	847	22.908	5910-87-2	C9H14O	138.21	0.011826±0.009787	0.028484±0.007987	0.005717±0.004105	0.019978±0.017282	0±0
3-Isopropoxy-1,1,1,7,7,7-hexamethyl-3,5,5-tris(trimethylsiloxy)tetrasiloxane	752	19.541	71579-69-6	C18H52O7Si7	577.2	0.017063±0.009416	0.009504±0.010548	0.011127±0.008734	0.01974±0.005431	0.014571±0.011023
5,9-Undecadien-2-one, 6,10-dimethyl-	812	27.235	689-67-8	C13H22O	194.313	0.003087±0.007561	0.030576±0.006498	0.035214±0.031927	0.019502±0.021093	0.026506±0.019046
(3R,4aS,8aS)-8a-Methyl-5-methylene-3-(prop-1-en-2-yl)-1,2,3,4,4a,5,6,8a-octahydronaphthalene	750	28.44	212394-95-1	C15H22	202.335	0±0	0.0874±0.026705	0.046945±0.041833	0.018604±0.010834	0.006639±0.008995
4-Nonanone, 7-ethyl-	669	35.059	40237-88-5	C11H22O	170.29	0.030655±0.020264	0.019411±0.01421	0±0	0.018577±0.02878	0.015744±0.006659
Butylated Hydroxytoluene	699	28.411	128-37-0	C15H24O	220.35	0.001591±0.003897	0.004683±0.004432	0.014752±0.006979	0.018076±0.014006	0.01829±0.016102
2,6,10-Dodecatrien-1-al, 12-(acetoxy)-2,6,10-trimethyl-, (E,E,E)-	745	35.476	40266-21-5	C17H26O3	278.39	0.006217±0.008009	0.016402±0.016415	0.001918±0.002981	0.017961±0.011918	0.018537±0.01427
9,12,15-Octadecatrienoic acid, 2,3-bis(acetyloxy)propyl ester, (Z,Z,Z)-	637	39.994	55320-02-0	C25H40O6	436.58	0.01511±0.007892	0.013646±0.002476	0.01476±0.004543	0.016266±0.004902	0.011433±0.003855
Butanoic acid, 3-methyl-, ethyl ester	877	6.869	108-64-5	C7H14O2	130.18	0.074887±0.041347	0.084443±0.038663	0.058645±0.042317	0.01609±0.020014	0.005437±0.005077
2H-Cyclopropa[g]benzofuran, 4,5,5a,6,6a,6b-hexahydro-4,4,6b-trimethyl-2-(1-methylethenyl)-	734	30.706	102681-49-2	C15H22O	218.335	0.001941±0.002457	0.000121±0.00017	0.016286±0.014762	0.015931±0.010558	0.013432±0.01096
p-Xylene	869	8.631	106-42-3	C8H10	106.17	0.008141±0.004261	0.016815±0.009521	0.013604±0.013481	0.014856±0.014274	0.017247±0.00761
Benzene, 1,2,4-trimethyl-	863	12.916	95-63-6	C9H12	120.192	0.001421±0.002406	0.038004±0.009078	0.056206±0.033869	0.014601±0.022491	0.007125±0.006562
2-Pentadecanone, 6,10,14-trimethyl-	730	32.661	502-69-2	C18H36O	268.478	0.005035±0.007371	0.011814±0.006524	0.016845±0.009608	0.014535±0.014615	0.015484±0.015678
(1R,7S,E)-7-Isopropyl-4,10-dimethylenecyclodec-5-enol	832	36.782	81968-62-9	C15H24O	218	0.011522±0.009038	0.005575±0.00893	0±0	0.013947±0.010819	0.008123±0.00869
Silanol, trimethyl-	690	5.835	1066-40-6	C3H10OSi	96.129	0.011996±0.006081	0.012778±0.007264	0.008248±0.009178	0.013853±0.005535	0.011323±0.004153
Cyclohexanol, 1-methyl-4-(1-methylethylidene)-	661	29.335	586-81-2	C10H18O	154.249	0.020865±0.02204	0.005204±0.008176	0.014732±0.02408	0.013252±0.017629	0.006654±0.009207
5-Hexenal, 4-methylene-	801	14.224	17844-21-2	C7H10O	110.154	0.011899±0.003709	0.016908±0.010075	0±0	0.013179±0.010386	0.009449±0.012385
1,3-Benzenediol, 5-pentyl-	627	32.993	500-66-3	C11H16O2	180.25	0±0	0.031986±0.009771	0.040681±0.01694	0.012858±0.01535	0.019769±0.031545
Styrene	798	12.223	100-42-5	C8H8	104.15	0.013015±0.005154	0.013464±0.007676	0.01558±0.014611	0.011804±0.01452	0.024444±0.01612
Borane-methyl sulfide complex	845	2.037	13292-87-0	C2H10BS	76.97	0.006021±0.00665	0.007724±0.010097	0.006594±0.004507	0.011683±0.010454	0.006572±0.004926
12-Methyl-oxa-cyclododec-6-en-2-one	745	30.629	78418-64-1	C12H20O2	196.286	0.006107±0.014959	0.014951±0.017647	0.02045±0.014856	0.01122±0.018194	0.01493±0.012561
3-Methyl-2-(2-methyl-2-butenyl)-furan	755	16.441	15186-51-3	C10H14O	150.218	0.032154±0.022962	0.02617±0.017476	0.001085±0.001835	0.011046±0.018008	0.016532±0.018528
Pentane, 3-ethoxy-	649	14.395	36749-13-0	C7H16O	116.201	0±0	0.000827±0.002027	0.003333±0.005566	0.010361±0.007028	0.011398±0.013781
Methional	765	17.714	3268-49-3	C4H8OS	104.17	0.01033±0.011374	0.02132±0.013225	0±0	0.010244±0.015871	0.004284±0.010493
Decanal	815	19.025	112-31-2	C10H20O	156.27	0.014573±0.009627	0.01912±0.00317	0.01294±0.00831	0.010109±0.009102	0.012057±0.013148
Azetidine	635	1.704	503-29-7	C3H7N	57.09	0.006744±0.001703	0.009314±0.007299	0.012404±0.014021	0.00983±0.006277	0.016582±0.006331
Bicyclo[3.1.0]hex-3-en-2-one, 5-(1-methylethyl)-	850	22.017	36262-12-1	C9H12O	136.19	0.014543±0.035624	0±0	0±0	0.008743±0.012467	0.016121±0.021793
Acetic acid, methyl ester	895	2.458	79-20-9	C3H6O2	74.08	0.007463±0.006883	0.007255±0.003919	0.001042±0.001731	0.008444±0.005503	0.00651±0.003902
Propanal, 2-methyl-	845	2.351	78-84-2	C4H8O	72.11	0.015987±0.010203	0.019752±0.005056	0.026577±0.013948	0.008391±0.004091	0.001563±0.003829
Methyl m-tolyl carbinol	748	26.046	25675-28-9	C9H12O	136.191	0±0	0.016055±0.004854	0.009021±0.007818	0.008086±0.010588	0.006313±0.00861
5-Heptenal, 2,6-dimethyl-	755	15.097	106-72-9	C9H16O	140.22	0.004405±0.002556	0.052627±0.021881	0.006664±0.016324	0.00774±0.008721	0.004983±0.007859
Ethyl Acetate	913	3.008	141-78-6	C4H8O2	88.11	0.021214±0.017838	0.017073±0.00854	0.006542±0.003023	0.007637±0.005189	0.006279±0.004048
Cyclooctasiloxane, hexadecamethyl-	722	23.47	556-68-3	C16H64O8Si8	593.231	0.004623±0.005425	0.004302±0.006763	0.010286±0.002974	0.007383±0.00704	0.005336±0.005044
Hexacosane	796	39.221	630-01-3	C26H54	366.71	0.000403±0.000987	0±0	0.001406±0.003445	0.007368±0.007071	0.007199±0.005698
2,2,3,3-Tetraethyloxirane	686	35.447	94459-28-6	C10H20O	156.27	0.001498±0.003668	0.010669±0.009354	0.010283±0.007956	0.007328±0.017951	0.023339±0.008909
2,4-Di-tert-butylphenol	761	35.931	96-76-4	C14H22O	206.32	0.027181±0.009405	0.007907±0.004522	0.017272±0.012176	0.007291±0.005107	0.019085±0.00534
(1R,2R,4S)-2-(6-Chloropyridin-3-yl)-7-methyl-7-azabicyclo[2.2.1]heptane	600	48.287	232615-84-8	C12H15ClN2	222.71	0.015788±0.013185	0.023213±0.018624	0.012592±0.021615	0.007184±0.007624	0.002998±0.004665
Butanal	818	2.876	123-72-8	C4H8O	72.11	0.002455±0.002849	0.00374±0.002927	0.011985±0.00739	0.006562±0.005533	0.020775±0.009602
Undecane	876	7.563	1120-21-4	C11H24	156.31	0.006555±0.002207	0.010523±0.008279	0.012029±0.004985	0.006331±0.00289	0.007974±0.005533
2-Isopropylidene-5-methylhex-4-enal	708	12.116	3304-28-7	C10H16O	152.23	0±0	0.001371±0.000727	0.005582±0.005478	0.006049±0.007558	0.011976±0.007613
4-Oxononanal	752	26.635	74327-29-0	C9H16O2	156.222	0.011602±0.00709	0.013618±0.009783	0.001897±0.001774	0.005854±0.014338	0.0134±0.00891
Bornyl isovalerate	765	24.745	76-50-6	C15H26O2	238.37	0.046068±0.029838	0.005434±0.013311	0.0053±0.012982	0.005778±0.006846	0.014134±0.020332
p-Mentha-1,5,8-triene	827	16.999	21195-59-5	C10H14	134.21816	0.024054±0.020645	0.010685±0.009262	0.005086±0.004315	0.005708±0.013981	0.000159±0.000389
2-Isopropyl-5-methylhex-2-enal	762	24.961	35158-25-9	C10H18O	154.25	0.008772±0.005268	0.057316±0.015085	0.033243±0.028813	0.005687±0.006081	0.008597±0.007288
Benzene, 1-methyl-3-[(1-methylethylidene)cyclopropyl]-	615	28.164	56701-42-9	C13H16	172.266	0.014597±0.017464	0.019352±0.01229	0.011439±0.010251	0.005641±0.004676	0.003222±0.003155
Furan, 3-methyl-	840	3.091	930-27-8	C5H6O	82.1	0.005361±0.002924	0.004764±0.002938	0.007384±0.004674	0.005148±0.003775	0.005703±0.003449
2,5-Methano-2H-furo[3,2-b]pyran, hexahydro-	723	11.965	29946-84-7	C8H12O2	140.18	0.002619±0.002405	0.016633±0.014637	0.010571±0.00845	0.004537±0.009138	0.014498±0.016115
1H-Indene, 1-ethylidene-	749	26.994	2471-83-2	C11H10	142.2	0.002783±0.00239	0.006875±0.010802	0±0	0.004217±0.00289	0.006243±0.004459
2-Butanone, 4-(4-hydroxy-3-methoxyphenyl)-	804	43.486	122-48-5	C11H14O3	194.23	0±0	0±0	0.004667±0.001822	0.003994±0.004281	0.00339±0.002466
Methyl tetradecanoate	665	30.441	124-10-7	C15H30O2	242.4	0.003856±0.002877	0.004888±0.00173	0.000448±0.001097	0.003985±0.004776	0.004301±0.005322
Benzene, 1-ethyl-2,4-dimethyl-	866	15.409	874-41-9	C10H14	134.22	0.012909±0.009901	0.021665±0.004889	0±0	0.003768±0.009229	0.004779±0.00375
Pentacosane	948	35.854	629-99-2	C25H52	352.68	0.004663±0.011421	0.012095±0.004927	0.001168±0.001878	0.003543±0.006388	0.002341±0.001364
cis-2-(2-Pentenyl)furan	899	13.618	70424-13-4	C9H12O	136.19	0.004051±0.001773	0.003226±0.000629	0.00247±0.001979	0.003357±0.002053	0.002127±0.002075
Butanoic acid, 3-methyl-, 3-phenylpropyl ester	646	35.788	1297527	C14H20O2	220.31	0.016493±0.012622	0.019346±0.018342	0.022809±0.022482	0.003288±0.006263	0.001502±0.002477
Trisiloxane, octamethyl-	821	2.76	107-51-7	C8H24O2Si3	236.53	0.003053±0.000462	0.002287±0.001235	0.003222±0.001663	0.003241±0.000982	0.003028±0.001536
o-Xylene	792	9.963	95-47-6	C8H10	106.17	0±0	0.00685±0.001041	0.011439±0.003565	0.003199±0.006014	0.008707±0.005584
Benzene, 1,1'-(1,1,2,2-tetrafluoro-1,2-ethanediyl)bis-	766	42.51	425-32-1	C14H10F4	254.223	0±0	0.008423±0.005245	0.031392±0.013158	0.00319±0.004614	0.022961±0.018415
Phenanthrene	775	42.332	31055	C14H10	178.23	0.001552±0.001731	0.006689±0.000999	0.001046±0.002563	0.002884±0.002133	0.009605±0.004135
Linoleic acid ethyl ester	883	39.638	544-35-4	C20H36O2	308.5	0.000867±0.001257	0.004914±0.001857	0.001423±0.000901	0.002799±0.003076	0.002106±0.000741
2,4-Dimethylphenethyl alcohol	674	30.548	6597-59-7	C10H14O	150.22	0.001487±0.001161	0.009975±0.002906	0.003017±0.003592	0.002654±0.002948	0.001668±0.001519
3-Thiophenecarboxaldehyde	606	34.77	498-62-4	C5H4OS	112.15	0±0	0±0	0±0	0.00256±0.00212	0.001926±0.002284
Hexadecane	798	21.764	544-76-3	C16H34	226.441	0.003559±0.001259	0.002708±0.002546	0.002537±0.0019	0.002557±0.001774	0.002502±0.000798
Cyclohexanone, 2-isopropyl-2,5-dimethyl-	777	26.476	20144-44-9	C11H20O	168.276	0.001151±0.002818	0.108013±0.064233	0.071117±0.052574	0.002474±0.006059	0.021912±0.053674
Fluorene	815	36.169	86-73-7	C13H10	166.22	0.000571±0.000887	0.008728±0.001666	0.00156±0.003821	0.002392±0.003201	0.006102±0.004257
cis-p-mentha-1(7),8-dien-2-ol	840	28.003	1197-06-4	C10H16O	152.233	0.001427±0.000966	0.008994±0.006981	0.007294±0.005807	0.002321±0.003601	0.001167±0.001596
9-methylheptadecane	687	9.566	18869-72-2	C18H38	254.494	0.005013±0.002826	0.007969±0.006744	0.011694±0.008279	0.002296±0.003701	0.008264±0.006868
Heptanoic acid, ethyl ester	704	14.641	106-30-9	C9H18O2	158.24	0±0	0.000289±0.000709	0±0	0.001999±0.003113	0.001276±0.001594
4-(1-Hydroperoxy-2,2-dimethyl-6-methylene-cyclohexyl)-pent-3-en-2-one	598	32.13	125284-20-0	C14H22O3	238.323	0.003363±0.002759	0.003559±0.000899	0.00373±0.002192	0.001814±0.002044	0.003357±0.000845
2,3-Pentanedione	796	6.576	600-14-6	C5H8O2	100.12	0.00223±0.001868	0.011385±0.003562	0.021493±0.00583	0.001799±0.002097	0.002965±0.002772
(+)-Cycloisolongifol-5-ol	694	27.926	74841-81-9	C15H24O	220.35	0.006766±0.007894	0.029312±0.007719	0.013301±0.011485	0.001611±0.003946	0.002522±0.003924
1H-Pyrrole-2,5-dione, 3-ethenyl-4-methyl-	756	37.458	21494-57-5	C7H7NO2	137.136	0.005775±0.003008	0.008789±0.001605	0.001882±0.004609	0.001528±0.003743	0.001358±0.003326
2-Hexenoic acid, ethyl ester	783	14.916	27829-72-7	C8H14O2	142.2	0.003807±0.00595	0.010733±0.011193	0.004904±0.005429	0.00137±0.003357	0±0
2-Hexene, 3,5,5-trimethyl-	728	18.725	26456-76-8	C9H18	126.239	0±0	0.019015±0.006509	0.004715±0.011549	0.00137±0.003355	0.008279±0.009432
2-t-Butyl-5-propyl-[1,3]dioxolan-4-one	674	14.887	157733-17-0	C10H18O3	186.248	0.001442±0.000774	0.001464±0.000291	0.001809±0.00038	0.00129±0.00103	0.001707±0.000615
Tetrasiloxane, decamethyl-	901	7.736	141-62-8	C10H30O3Si4	310.69	0.00114±0.000239	0.001183±0.000504	0.001603±0.000299	0.001209±0.00052	0.001182±0.000471
Benzene, 2-ethyl-1,4-dimethyl-	791	15.062	1758-88-9	C10H14	134.22	0.006355±0.009669	0.012897±0.004351	0±0	0.001095±0.002212	0.004195±0.003282
2,4-Cyclohexadien-1-one, 3,5-bis(1,1-dimethylethyl)-4-hydroxy-	767	44.612	54965-43-4	C14H22O2	222.323	0±0	0.011613±0.00284	0.016044±0.006115	0.001016±0.002488	0.003493±0.00634
2,3,3-Trimethyl-1-hexene	664	7.844	700000-97-1	C9H18	126.24	0.00974±0.002553	0.004131±0.00376	0.006152±0.00331	0.000998±0.002445	0.003494±0.004062
2-((2R,4aR,8aR)-4a,8-Dimethyl-1,2,3,4,4a,5,6,8a-octahydronaphthalen-2-yl)prop-2-en-1-ol	723	37.442	65018-15-7	C15H24O	220.351	0.001403±0.000779	0.002702±0.001913	0.00238±0.002136	0.000932±0.001262	0.003423±0.001359
1,4-Methanoazulen-7(1H)-one, octahydro-4,8,8,9-tetramethyl-, (+)-	713	43.334	18319-28-3	C15H24O	220.35	0.005127±0.006225	0.005989±0.004357	0.002412±0.004518	0.000885±0.001969	0.000747±0.001762
Vanillin	810	39.95	121-33-5	C8H8O3	152.15	0.025682±0.023068	0.024197±0.007539	0.02371±0.006982	0.000638±0.001564	0.006019±0.003389
Linalool, methyl ether	729	40.096	60763-44-2	C11H20O	168.276	0.000955±0.000499	0.0011±0.000891	0.002468±0.001266	0.000613±0.001502	0.000116±0.000284
2-Butanone	793	3.154	78-93-3	C4H8O	72.11	0.002316±0.004204	0.007142±0.003078	0.00671±0.00567	0.000575±0.001408	0±0
Phytol, acetate	647	29.457	10236-16-5	C22H42O2	338.568	0.004493±0.004931	0.011441±0.005886	0.004045±0.007407	0.000546±0.001337	0.000218±0.000533
Benzyl Benzoate	891	41.049	120-51-4	C14H12O2	212.24	0±0	0±0	0±0	0.000409±0.000641	0.000963±0.001256
(1R,4R)-1-methyl-4-(6-Methylhept-5-en-2-yl)cyclohex-2-enol	639	32.398	58334-55-7	C15H26O	222.366	0.002463±0.001473	0.002688±0.00148	0±0	0.000369±0.000904	0±0
trans-3-Caren-2-ol	700	8.199	25076-44-2	C10H16O	152.23	0.000456±0.001118	0.002649±0.000411	0.00273±0.002194	0.000268±0.000656	0.000073±0.000178
4,7,7-Trimethylbicyclo[4.1.0]hept-3-en-2-one	840	31.36	22327-32-8	C10H14O	150.21756	0±0	0±0	0±0	0.000197±0.000355	0.000105±0.000167
3-Octanone	709	12.308	106-68-3	C8H16O	128.21	0.003436±0.001881	0.002625±0.000918	0.002621±0.00256	0.000181±0.000443	0.000493±0.001207
2-Butenal	837	5.948	4170-30-3	C4H6O	70.09	0.022672±0.011439	0.080012±0.048051	0.173846±0.102356	0±0	0±0
Benzene, 1-ethyl-2-methyl-	780	12.343	611-14-3	C9H12	120.19	0±0	0.002374±0.001865	0.003499±0.00401	0±0	0±0
Acetic acid, hexyl ester	849	12.893	142-92-7	C8H16O2	144.21	0.002295±0.003828	0.001579±0.001922	0.002209±0.00328	0±0	0.000247±0.000604
1,3-Dimethyl-1-cyclohexene	704	15.86	2808-76-6	C8H14	110.197	0±0	0±0	0±0	0±0	0±0
Benzene, 1-ethyl-3,5-dimethyl-	691	16.555	934-74-7	C10H14	134.22	0.003127±0.004918	0.003631±0.003042	0±0	0±0	0±0
5-Ethylcyclopent-1-enecarboxaldehyde	861	16.745	36431-60-4	C8H12O	124.18	0.021556±0.013227	0.026324±0.014887	0.013561±0.007179	0±0	0.022831±0.013882
2-Octenal, (E)-	770	17.137	2548-87-0	C8H14O	126.2	0.114208±0.027904	0.07624±0.038417	0.058085±0.045158	0±0	0.034072±0.052832
2,4-Heptadienal, (E,E)-	851	18.041	4313-3-5	C7H10O	110.154	0.075519±0.023504	0±0	0±0	0±0	0±0
2,6-Nonadienal, (E,E)-	782	21.113	17587-33-6	C9H14O	138.207	0±0	0.084912±0.075954	0.04506±0.039849	0±0	0.008931±0.021875
Naphthalene, 1,2,3,4-tetrahydro-5-methyl-	765	22.174	2809-64-5	C11H14	146.229	0.001437±0.003521	0.002631±0.003017	0.002611±0.006396	0±0	0±0
2-Chloro-4-methoxyphenol, acetate	533	27.488	18113-03-6	C7H7ClO2	158.582	0±0	0.004076±0.003845	0.006367±0.004216	0±0	0±0
Cadina-1(10),6,8-triene	680	27.665	1460-96-4	C15H22	202.335	0±0	0.001376±0.00337	0.004344±0.007209	0±0	0.000592±0.001449
Phenol, 4-methyl-2-nitro-	875	28.29	119-33-5	C7H7NO3	153.14	0.000527±0.001292	0.00791±0.006189	0±0	0±0	0.001602±0.003923
cis-Thujopsene	648	28.512	470-40-6	C15H24	204.35	0.002289±0.005606	0.001974±0.001872	0.004994±0.004546	0±0	0±0
Naphthalene, 1,6-dimethyl-	843	30.007	575-43-9	C12H12	156.22	0.002631±0.006445	0.035211±0.02463	0.049328±0.033116	0±0	0±0
Pentadecanal-	910	30.787	2765-11-9	C15H30O	226	0.219815±0.175287	0.220757±0.262182	0.067226±0.164669	0±0	0±0
Nonanoic acid, 9-oxo-, ethyl ester	735	31.947	3433-16-7	C11H20O3	200.275	0.016536±0.013801	0.017067±0.011957	0.01122±0.009148	0±0	0.028439±0.009823
3,5,9-Undecatrien-2-one, 6,10-dimethyl-	724	32.739	141-10-6	C13H20O	192.3	0±0	0.005202±0.0021	0.003796±0.004336	0±0	0±0
2-((2R,4aR,8aR)-4a,8-Dimethyl-1,2,3,4,4a,5,6,8a-octahydronaphthalen-2-yl)acrylaldehyde	651	34.28	4586-01-0	C15H22O	218.335	0.001015±0.002486	0.004347±0.001912	0.005407±0.004834	0±0	0.000438±0.001073
4-Isopropylphenol, TMS derivative	591	35.373	99-89-8	C9H12O	136.191	0.000135±0.00033	0.002977±0.001765	0.001473±0.003609	0±0	0±0
Diethyl Phthalate	713	36.853	84-66-2	C12H14O4	222.237	0.005324±0.005219	0.000577±0.001413	0±0	0±0	0.005603±0.003838
1,2-Bis(diethylamino)-1,2-bis(4-cyanophenyl)ethane	715	38.339	18899-64-4	C14H16P2	246.22	0.031604±0.020469	0.018577±0.020202	0.019743±0.009009	0±0	0.001368±0.003351
Benzophenone	778	38.628	119-61-9	C13H10O	182.22	0.003637±0.001785	0.002497±0.002475	0±0	0±0	0.000515±0.000817
Phenol, 4-ethyl-2-methoxy-	524	46.009	2785-89-9	C9H12O2	152.19	0±0	0.000859±0.002104	0.004047±0.003971	0±0	0.00097±0.002377
9-Oxabicyclo[6.1.0]nonane	764	14.889	286-62-4	C8H14O	126.2	0.002753±0.004352	0.002661±0.003346	0.001045±0.001634	0±0	0.00011±0.00027
2,6,10-Dodecatrienal, 3,7,11-trimethyl-	776	35.112	19317-11-4	C15H24O	220.35	0.013336±0.022234	0.020636±0.00593	0.011228±0.007052	0±0	0.005097±0.005624
9,12-Octadecadienoic acid (Z,Z)-, methyl ester	845	39.062	2462-85-3	C19H34O2	294	0.000286±0.000406	0.001008±0.000333	0.000482±0.000275	0±0	0.001106±0.000644
(+)-2-Bornanone	811	19.324	464-49-3	C10H16O	152.233	0.028335±0.014064	0.007988±0.006353	0.01754±0.008999	0±0	0±0
Heneicosane	760	32.231	629-94-7	C21H44	296.57	0±0	0.000347±0.000446	0.000391±0.00042	0±0	0.001189±0.00064
Furan, 2-butyltetrahydro-	783	19.942	1004-29-1	C8H16O	128.215	0.185682±0.093491	0.123433±0.092916	0.010739±0.026306	0±0	0.112341±0.057511

## Sheet: Table S2
Table S2. Terpenes in different tissues of Chrysanthemum nankingense and their relative quantitative values.
No.	Compount Name	Common name	Retention time (min)	Cas	Molecular Formula	Similarity	Root-1	Root-2	Root-3	Root-4	Root-5	Root-6	Stem-1	Stem-2	Stem-3	Stem-4	Stem-5	Stem-6	Leaf-1	Leaf-2	Leaf-3	Leaf-4	Leaf-5	Leaf-6	Disc floret-1	Disc floret-2	Disc floret-3	Disc floret-4	Disc floret-5	Disc floret-6	Ray floret-1	Ray floret-2	Ray floret-3	Ray floret-4	Ray floret-5	Ray floret-6
1	Tricyclo[2.2.1.0(2,6)]heptane, 1,7,7-trimethyl-	Tricyclene	5.157	508-32-7	C10H16	930	0.147073	0.0939752	0.19142	0.328131	0.0341932	0.187208	3.84e-08	4.07e-08	0.0061485	3.89e-08	3.7e-08	3.79e-08	5.39e-08	4.17e-08	3.98e-08	3.74e-08	4.12e-08	3.29e-08	0.0872198	0.040243	9.3e-09	9.3e-09	9.3e-09	0.172379	0.0816468	0.254875	0.0158164	9.3e-09	9.3e-09	0.0879443
2	Bicyclo[3.1.0]hex-2-ene, 2-methyl-5-(1-methylethyl)-	3-Thujene	5.7	2867-05-02	C10H16	856	0.268517	0.120257	0.128929	3.76e-08	3.05e-08	0.0751995	0.0343238	0.176592	0.00587529	0.0710378	3.7e-08	0.0033812	0.00187526	0.016659	3.98e-08	0.00348444	0.00221038	0.00213187	0.385258	9.3e-09	1.80305	2.13413	1.42796	1.23474	0.346563	0.634482	1.29099	1.30766	1.04509	0.776802
3	Camphene	Camphene	6.62	79-92-5	C10H16	910	2.50577	1.41346	2.57289	2.88498	0.846944	2.28012	2.70716	0.0145964	0.091729	0.0527879	3.7e-08	0.0161678	0.0269043	0.0113308	0.014022	0.0151358	0.0518143	0.00876654	1.27811	0.66543	3.92255	5.39705	5.53752	0.456828	1.09117	2.45562	0.26671	4.3107	4.62434	0.239158
4	Bicyclo[2.2.1]heptane, 7,7-dimethyl-2-methylene-	α-Fenchene	7.602	471-84-1	C10H16	864	3.07463	0.786751	1.18542	1.72761	1.4355	1.53567	0.396889	0.0354211	0.0715594	0.0598627	0.658631	0.031457	0.0276504	0.0397695	0.0380066	0.0283572	0.0469305	0.0211098	0.246678	2.65858	2.6244	2.97441	2.7408	0.714698	0.17351	1.32754	0.751307	2.34224	2.32579	0.408692
5	Bicyclo[3.1.0]hexane, 4-methylene-1-(1-methylethyl)-	Sabinene	8.018	3387-41-5	C10H16	892	1.27884	0.259808	0.4932	0.453427	0.428368	0.315538	0.0815685	0.180315	0.0234027	0.0932859	0.177946	0.0248624	0.0398194	0.131684	0.0437614	0.0548567	0.0562199	0.0405525	2.34192	2.82425	9.3e-09	4.77e-08	3.10924	4.40864	1.86e-08	2.1719	4.15e-08	2.02133	2.0741	2.93006
6	Bicyclo[3.1.0]hex-2-ene, 4-methylene-1-(1-methylethyl)-	Thuja-2,4(10)-diene	8.345	36262-09-6	C10H14	845	0.0115019	0.0277621	4.56e-08	0.00751035	3.05e-08	3.77e-08	0.0457198	0.0461751	0.00461089	0.0631502	3.7e-08	3.79e-08	0.00487975	0.0131757	0.00494904	0.00744187	0.00439724	0.00281178	0.0871727	9.3e-09	0.0634148	0.184396	9.3e-09	6.09e-08	0.0565855	0.022971	0.130223	0.137585	9.3e-09	9.3e-09
7	Cyclohexene, 1-methyl-4-(1-methylethylidene)-	Dipentene	10.17	586-62-9	C10H16	902	0.382583	0.0286823	0.291174	0.176815	0.352129	0.0631282	0.0202886	0.00395086	0.00427716	0.00595131	0.0456771	0.00205489	0.0102808	0.00394553	0.00307202	0.00575705	0.0103534	0.00269929	0.165094	0.493792	0.317421	0.556691	0.689265	0.153091	0.128268	0.101875	0.387083	0.360334	0.544015	5.51e-08
8	D-Limonene	D-Limonene	10.411	5989-27-5	C10H16	925	3.42164	1.0338	1.55537	2.6415	1.80677	1.31121	0.831922	0.0756899	0.0929501	0.11285	1.15993	0.043954	0.0906443	0.0521711	0.0869918	0.0526858	0.15909	0.0739018	1.48966	2.74284	2.3368	0.563285	9.3e-09	1.80809	1.19048	1.16994	1.4805	0.515179	9.3e-09	0.944771
9	Eucalyptol	Eucalyptol	10.86	470-82-6	C10H18O	793	0.00402799	0.00354521	0.00490386	0.0060065	0.0115725	0.00328308	0.00379931	0.00564631	0.00319261	0.00394874	0.011057	0.00305457	0.00814102	0.0117372	0.00477858	0.00617096	0.0119185	0.00487707	0.872421	4.88e-08	9.3e-09	9.3e-09	5.1e-08	9.3e-09	0.492509	0.692088	4.15e-08	0.832606	4.5e-08	9.3e-09
10	2-Isopropylidene-5-methylhex-4-enal	2-Isopropylidene-5-methylhex-4-enal	12.116	3304-28-7	C10H16O	708	4.52e-08	4.75e-08	4.56e-08	3.76e-08	3.05e-08	3.77e-08	0.00172266	0.00181574	0.00160312	0.00194869	3.7e-08	0.0011358	0.0161303	0.00285844	0.00320745	0.0027188	0.00695473	0.00162413	0.0167471	0.0138772	4.19e-08	0.00566929	9.3e-09	9.3e-09	0.00739134	0.0236294	0.00573084	0.0044821	0.0181011	0.012522
11	cis-2,6-Dimethyl-2,6-octadiene	cis-2,6-Dimethyl-2,6-octadiene	16.416	2492-22-0	C10H18	762	0.0985195	0.195022	0.145896	0.0893007	0.0265341	0.109064	0.453433	1.00281	0.432926	0.519568	0.369657	0.800299	5.39e-08	0.801366	3.98e-08	0.486742	4.12e-08	0.7999	2.22e-08	0.0247853	0.272281	0.351136	0.497028	0.28195	1.86e-08	0.200529	0.138376	0.58049	0.420933	0.231523
12	p-Mentha-1,5,8-triene	1,5,8-p-Menthatriene	16.999	21195-59-5	C10H14	827	0.04275	0.0452432	9.3e-09	9.3e-09	0.0197512	0.0365791	0.00957489	0.0184997	0.004589	0.0247916	0.00665296	3.79e-08	5.39e-08	0.0091018	0.00586191	0.00552506	0.010028	3.29e-08	2.22e-08	4.88e-08	4.19e-08	0.0342471	5.1e-08	6.09e-08	1.86e-08	3.3e-08	4.15e-08	0.000952256	4.5e-08	5.51e-08
13	(+)-2-Bornanone	(+)-2-Bornanone	19.324	464-49-3	C10H16O	811	0.0418945	0.0148752	0.0409085	0.0212307	0.0114108	0.039693	0.00879891	0.00345113	0.00767251	0.0041969	0.0201322	0.00367717	0.0149375	0.0132587	0.0177786	0.0103617	0.0352385	0.0136633	2.22e-08	9.3e-09	4.19e-08	4.77e-08	5.1e-08	9.3e-09	1.86e-08	3.3e-08	9.3e-09	4.31e-08	4.5e-08	9.3e-09
14	Linalool	Linalool	20.314	78-70-6	C10H18O	897	4.52e-08	0.303521	4.56e-08	0.0120454	0.0129099	0.0208056	0.176905	0.0997385	0.091697	0.123828	0.067263	0.0991938	0.549485	0.178144	0.33225	0.118395	0.221659	0.162045	2.22e-08	4.88e-08	9.3e-09	4.77e-08	5.1e-08	0.561905	1.86e-08	0.376711	9.3e-09	9.3e-09	4.5e-08	0.304012
15	Caryophyllene	Caryophyllene	21.509	87-44-5	C15H24	924	4.52e-08	4.75e-08	4.56e-08	3.76e-08	3.05e-08	3.77e-08	3.84e-08	4.07e-08	3.69e-08	3.89e-08	3.7e-08	3.79e-08	5.39e-08	4.17e-08	3.98e-08	3.74e-08	4.12e-08	3.29e-08	0.992386	9.3e-09	0.173613	9.3e-09	9.3e-09	9.3e-09	0.660206	0.214569	0.340386	9.3e-09	4.5e-08	0.426143
16	3-Cyclohexen-1-ol, 4-methyl-1-(1-methylethyl)-, (R)-	(-)-4-Terpineol	21.603	20126-76-5	C10H18O	700	4.52e-08	0.0375658	4.56e-08	3.76e-08	3.05e-08	0.00775879	3.84e-08	4.07e-08	3.69e-08	3.89e-08	3.7e-08	3.79e-08	5.39e-08	0.00725297	3.98e-08	3.74e-08	4.12e-08	0.00299755	0.439024	9.3e-09	0.611821	1.02043	9.3e-09	0.68362	0.377709	0.258957	0.965533	0.55943	1.13251	0.458108
17	1,7,7-Trimethylbicyclo[2.2.1]heptan-2-ol	DL-Isoborneol	23.986	10385-78-1	C10H18O	774	2.13646	0.943334	2.81784	0.216386	0.266251	3.05707	0.17588	0.0206129	0.466527	0.0985215	0.173084	0.0505967	5.39e-08	0.105388	0.0336589	0.0922314	4.12e-08	0.0235045	3.93304	9.3e-09	9.3e-09	4.77e-08	9.3e-09	2.44234	1.86e-08	3.3e-08	4.15e-08	4.31e-08	4.5e-08	5.51e-08
18	Bornyl isovalerate	Bornyl isovalerate	24.745	76-50-6	C15H26O2	765	9.3e-09	0.0790939	0.0763507	0.038096	0.0517989	0.0310689	3.84e-08	4.07e-08	3.69e-08	3.89e-08	0.0326054	3.79e-08	5.39e-08	4.17e-08	3.98e-08	3.74e-08	0.0318003	3.29e-08	0.0115942	9.3e-09	0.00741116	0.0156612	5.1e-08	6.09e-08	1.86e-08	0.00816374	0.0497667	0.0268731	4.5e-08	5.51e-08
19	Cyclohexene, 3-(1,5-dimethyl-4-hexenyl)-6-methylene-, [S-(R*,S*)]-	β-Sesquiphellandrene	25.483	20307-83-9	C15H24	882	1.39783	0.282755	0.0566994	0.0958961	0.699464	0.143192	2.2009	1.54339	0.31704	0.0136195	1.74549	1.86908	0.0535962	0.0329781	0.0166886	3.74e-08	0.270648	0.024862	0.530441	1.10435	0.0575208	4.77e-08	2.8763	1.48654	0.214726	0.0710008	0.641439	0.00986624	2.26201	0.334121
20	Benzene, 1-(1,5-dimethyl-4-hexenyl)-4-methyl-	α-Curcumene	25.533	644-30-4	C15H22	831	1.75663	1.65675	0.521581	1.54054	0.915152	0.636316	1.2287	0.987032	0.467343	0.471141	1.74644	0.959763	0.110743	0.0317461	0.0275808	0.0294475	0.209884	0.0238779	0.180909	0.242838	0.0849616	0.0531853	1.25946	0.500351	0.0721854	0.0832951	0.203729	0.0753898	0.938834	0.133764
21	Cyclohexanol, 1-methyl-4-(1-methylethylidene)-	γ-Terpineol	29.335	586-81-2	C10H18O	661	0.00609413	0.0213656	0.0579152	9.3e-09	0.0340594	0.00575728	3.84e-08	9.3e-09	3.69e-08	0.0177703	0.0134514	3.79e-08	5.39e-08	4.17e-08	0.0563374	9.3e-09	4.12e-08	0.0320571	0.00242596	0.0464111	4.19e-08	0.00469372	0.0196296	0.0063531	1.86e-08	3.3e-08	0.0230326	0.0055841	0.0113045	5.51e-08
22	trans-Calamenene	trans-Calamanene	26.745	73209-42-4	C15H22	897	0.15166	0.574204	0.747219	1.34803	0.676572	0.0604155	0.0576377	0.719338	0.0279988	0.232211	0.165542	0.0237368	9.3e-09	9.3e-09	0.538933	1.27052	4.12e-08	0.331061	2.22e-08	0.522741	4.19e-08	4.77e-08	5.1e-08	6.09e-08	1.86e-08	3.3e-08	0.383076	4.31e-08	4.5e-08	5.51e-08
23	(1S,2R,4R,7R)-4-Isopropyl-7-methyl-3,8-dioxatricyclo[5.1.0.02,4]octane	Isoascaridol	27.357	1619-26-7	C10H16O2	787	0.0763363	4.75e-08	9.3e-09	3.76e-08	0.0353392	0.0192718	0.0076106	4.07e-08	3.69e-08	3.89e-08	3.7e-08	3.79e-08	5.39e-08	4.17e-08	3.98e-08	3.74e-08	4.12e-08	3.29e-08	0.0577196	9.3e-09	0.0330299	0.10861	5.1e-08	0.0459434	0.0344538	0.0138717	0.0438041	0.0530752	9.3e-09	0.023549
24	Cadina-1(10),6,8-triene	Cadina-1(10),6,8-triene	27.665	1460-96-4	C15H22	680	4.52e-08	4.75e-08	4.56e-08	3.76e-08	3.05e-08	3.77e-08	3.84e-08	9.3e-09	3.69e-08	0.00825552	3.7e-08	3.79e-08	9.3e-09	9.3e-09	0.0171182	9.3e-09	9.3e-09	0.00894439	2.22e-08	4.88e-08	4.19e-08	4.77e-08	5.1e-08	6.09e-08	1.86e-08	3.3e-08	0.00354911	4.31e-08	4.5e-08	5.51e-08
25	(+)-Cycloisolongifol-5-ol	(+)-Cycloisolongifol-5-ol	27.926	74841-81-9	C15H24O	694	0.00756696	0.00408179	0.00336283	0.0222537	0.00131989	0.00201134	0.0326108	0.0249219	0.025875	0.0434921	0.0265244	0.0224499	5.39e-08	0.0244654	0.0252935	0.0189757	4.12e-08	0.0110698	2.22e-08	4.88e-08	4.19e-08	4.77e-08	5.1e-08	0.00966595	1.86e-08	3.3e-08	4.15e-08	0.00700427	0.00812988	5.51e-08
26	cis-p-mentha-1(7),8-dien-2-ol	cis-Carveol	28.003	1197-06-4	C10H16O	840	0.00208083	0.00186569	0.00164755	0.00247139	3.05e-08	0.000495788	0.00014762	0.0145415	0.0123924	9.3e-09	0.0122951	0.0145856	5.39e-08	0.0116513	0.0129629	0.0101445	4.12e-08	0.00900791	0.000323882	0.000782377	2.84e-05	0.00334402	0.000214732	0.00923103	6.47e-05	2.42e-07	0.000492484	0.00410664	0.000439142	0.00189614
27	(3R,4aS,8aS)-8a-Methyl-5-methylene-3-(prop-1-en-2-yl)-1,2,3,4,4a,5,6,8a-octahydronaphthalene	(-)-Eudesma-1,4(15),11-triene	28.44	212394-95-1	C15H22	750	4.52e-08	4.75e-08	4.56e-08	3.76e-08	3.05e-08	3.77e-08	0.116046	0.0686577	0.0911848	0.121739	0.058539	0.068232	5.39e-08	0.0912641	0.0911551	0.0639328	9.3e-09	0.0353159	0.0104956	0.0161433	0.00572364	0.0160967	0.0333174	0.0298473	0.00371852	3.3e-08	4.15e-08	0.0193022	0.0168112	5.51e-08
28	cis-Thujopsene	(-)-Thujopsene	28.512	470-40-6	C15H24	648	9.3e-09	9.3e-09	9.3e-09	9.3e-09	0.0137319	9.3e-09	3.84e-08	0.00204806	0.00187644	3.89e-08	0.00491709	0.00300193	5.39e-08	0.00521143	0.00584973	3.74e-08	0.0119928	0.00691238	2.22e-08	4.88e-08	4.19e-08	4.77e-08	5.1e-08	6.09e-08	1.86e-08	3.3e-08	4.15e-08	4.31e-08	4.5e-08	5.51e-08
29	(E)-1-Methyl-4-(6-methylhept-5-en-2-ylidene)cyclohex-1-ene	(E)-γ-Bisabolene	28.721	53585-13-0	C15H24	763	0.133978	0.139213	0.0596176	0.083961	0.0379031	0.0118348	0.744205	0.43719	0.536212	9.3e-09	0.580856	0.448878	5.39e-08	0.538382	0.571402	0.613544	4.12e-08	0.264507	0.0779643	0.108189	0.0332071	4.77e-08	0.34846	0.176806	0.073614	0.032014	0.0781245	4.31e-08	0.249137	0.0449257
30	Caryophyllene oxide	Caryophyllene oxide	29.828	1139-30-6	C15H24O	944	0.444366	4.75e-08	0.323926	0.530606	0.613822	3.77e-08	3.84e-08	0.371153	0.675195	3.89e-08	0.706744	0.318487	5.39e-08	0.108316	0.148208	0.320336	4.12e-08	0.0963992	0.0943475	4.88e-08	0.0516651	0.0741658	0.446537	0.133476	0.0479118	0.0425327	0.226172	0.187508	0.335481	0.0392636
31	2H-Cyclopropa[g]benzofuran, 4,5,5a,6,6a,6b-hexahydro-4,4,6b-trimethyl-2-(1-methylethenyl)-	-	30.706	102681-49-2	C15H22O	734	0.00308521	0.00644639	0.000815834	0.000320712	3.05e-08	0.000979925	0.000442943	0.000107764	1.9e-05	0.000155902	3.7e-08	3.79e-08	9.3e-09	0.0155828	0.00380064	0.0143921	0.0412527	0.0226873	0.0228808	0.0290004	0.0214869	0.013193	8.59e-05	0.00894129	0.00946217	0.0172882	0.0296393	0.0199547	4.5e-08	0.00424547
32	(2E,4S,7E)-4-Isopropyl-1,7-dimethylcyclodeca-2,7-dienol	Germacrene D-4-ol	31.182	198991-79-6	C15H26O	825	0.0831854	0.0428457	4.56e-08	0.144774	0.0204929	0.0206687	3.84e-08	9.3e-09	0.0353028	9.3e-09	0.0824393	0.0233652	5.39e-08	4.17e-08	3.98e-08	3.74e-08	4.12e-08	9.3e-09	0.0422024	9.3e-09	0.00928244	0.0319409	0.126679	0.050722	0.00819665	0.00127983	9.3e-09	0.0390102	0.0505628	0.00281288
33	(E)-3-((4S,7R,7aR)-3,7-Dimethyl-2,4,5,6,7,7a-hexahydro-1H-inden-4-yl)-2-methylacrylaldehyde	Valerenal	33.188	4176-16-3	C15H22O	757	9.3e-09	4.75e-08	4.56e-08	9.3e-09	0.116728	9.3e-09	9.3e-09	9.3e-09	0.0190738	9.3e-09	0.021729	0.00288259	5.39e-08	4.17e-08	3.98e-08	3.74e-08	4.12e-08	3.29e-08	0.056696	0.0336722	0.025924	0.00101858	5.1e-08	0.026172	0.0078337	0.0106535	0.0137704	0.00168459	0.0632484	0.00793328
34	.tau.-Cadinol	T-Cadinol	33.429	5937-11-01	C15H26O	907	9.3e-09	9.3e-09	4.56e-08	9.3e-09	0.597149	9.3e-09	0.323411	0.234742	0.0465188	0.468437	0.41513	0.0263736	1.03834	0.436873	0.118835	0.31362	0.827697	0.0412831	0.0223124	0.142414	4.19e-08	0.0500454	0.080545	0.041261	0.0171453	0.00264432	0.126089	0.111463	0.0342252	0.0247217
35	2-((2R,4aR,8aR)-4a,8-Dimethyl-1,2,3,4,4a,5,6,8a-octahydronaphthalen-2-yl)acrylaldehyde	α-Costal	34.28	4586-01-0	C15H22O	651	4.52e-08	9.3e-09	9.3e-09	3.76e-08	9.3e-09	0.00609055	0.00542479	0.0053535	0.00181987	0.00541542	0.00608056	0.00198581	0.0137245	0.00693594	0.00294495	0.00642346	9.3e-09	0.00241079	2.22e-08	4.88e-08	4.19e-08	4.77e-08	5.1e-08	6.09e-08	1.86e-08	3.3e-08	0.00262832	4.31e-08	4.5e-08	5.51e-08
36	2,6,10-Dodecatrienal, 3,7,11-trimethyl-	Farnesal	35.112	19317-11-4	C15H24O	776	4.52e-08	4.75e-08	9.3e-09	9.3e-09	0.0270117	0.0530015	0.0272061	0.0231851	0.0113432	0.0208308	0.0250839	0.0161638	0.0224743	0.00677055	0.00949634	0.00450071	0.0171959	0.00693229	2.22e-08	4.88e-08	4.19e-08	4.77e-08	5.1e-08	9.3e-09	1.86e-08	0.00354504	4.15e-08	0.00632795	0.0152008	0.00550968
37	(1R,7S,E)-7-Isopropyl-4,10-dimethylenecyclodec-5-enol	4(15),5,10(14)-Germacratrien-1-ol	36.782	81968-62-9	C15H22O	832	0.0197806	0.00453075	0.012609	0.0245976	0.00412718	0.00348958	3.84e-08	4.07e-08	0.00403468	3.89e-08	0.0229624	0.0064529	5.39e-08	4.17e-08	9.3e-09	9.3e-09	4.12e-08	9.3e-09	0.00590034	0.0292379	0.00918922	0.0182931	5.1e-08	0.0210638	0.00522935	0.00689139	4.15e-08	0.0220644	0.0145543	5.51e-08
38	2-((2R,4aR,8aR)-4a,8-Dimethyl-1,2,3,4,4a,5,6,8a-octahydronaphthalen-2-yl)prop-2-en-1-ol	α-Costol	37.442	65018-15-7	C15H24O	723	0.00140427	0.000297927	0.00186559	0.00260195	0.00119107	0.00105614	0.00583205	0.00297533	0.00169611	0.00304457	3.7e-08	0.00266329	0.00444614	0.00184658	0.000892317	0.000940419	0.00562775	0.000527634	2.22e-08	0.00121122	0.0032174	0.00116433	5.1e-08	6.09e-08	0.00217063	0.00524588	0.00187188	0.00353906	0.00473705	0.00297192
39	1,4-Methanoazulen-7(1H)-one, octahydro-4,8,8,9-tetramethyl-, (+)-	-	43.334	18319-28-3	C15H24O	713	4.52e-08	0.0149616	9.3e-09	3.76e-08	0.00908491	0.00671582	0.00931133	0.00343777	0.00890726	9.3e-09	0.0110354	0.00324404	3.85e-05	0.000127768	3.98e-08	0.00299301	0.0113128	3.29e-08	2.22e-08	0.000420297	4.19e-08	4.77e-08	0.00489037	6.09e-08	1.86e-08	3.3e-08	0.000139865	4.31e-08	0.00434237	5.51e-08

## Sheet: Table S3
Table S3. Mapping of the Illumina short reads on the Chrysanthemum nankingense genome assembly.
Type	Number
Mapping rate	0.9995
Average mapping depth	68.41×
Coverage	0.7169

## Sheet: Table S4
Table S4. BUSCO assessing of Chrysanthemum nankingense genome and annotation completeness.
BUSCO notation	Number	Percent
Complete BUSCOs	1537	0.952
Complete and single-copy BUSCOs	1245	0.771
Complete and duplicated BUSCOs	292	0.181
Fragmented BUSCOs	21	0.013
Missing BUSCOs	56	0.035
Total	1614	1

## Sheet: Table S5
Table S5. Statistics of repetitive elements in the Chrysanthemum nankingense genome.
Statistics	Number	Length (bp)	Coverage (%)
SINE	3143	698820	0.0002
LINE	190309	49327986	0.0146
LTR	2627569	1703331779	0.503
LTR/Gypsy	910539	660676576	0.1951
LTR/Copia	1586929	962964980	0.2843
DNA	742337	213484044	0.063
Satellite	7586	1753548	0.0005
Other	432	32618	0
Unknown	2092199	616809818	0.1821
Total	5736467	2525276940	0.7457

## Sheet: Table S6
Table S6. The comparison of predicated genes between two versions of the Chrysanthemum nankingense genome assemblies.
Statistics	Version 1	Version 2
Gene number	56870	74172
Average Transcript Length (bp)	2999.26	6744.54
Average CDS Length (bp)	1008.18	1024.9
Average Exon Number per Gene	4.61	4.84
Average Exon Length (bp)	218.93	211.64
Average Intron Length (bp)	489.61	1229.37

## Sheet: Table S7
Table S7. Functional classification of the Chrysanthemum nankingense genes.
Database	Number	Percentage
All	74172	1
Annotation	71531	0.9644
Uniprot	69184	0.9328
Pfam	53241	0.7178
GO	59376	0.8005
KEGG	28140	0.3794
Pathway	14605	0.1969
InterPro	66657	0.8987
NR	69463	0.9365

## Sheet: Table S8
Table S8. Analysis of physical and chemical properties of 140 CnTPS genes.
Sequence ID	Number of Amino Acid	Molecular Weight	Theoretical pI	Instability Index	Aliphatic Index	Grand Average of Hydropathicity	Localization（ ProtComp）
Cnachr1G032150.1	565	66621.1	5.45	48.3	92.44	-0.436	Cytoplasmic
Cnachr1G032180.1	565	66352.6	5.45	48.01	90.23	-0.456	Cytoplasmic
Cnachr1G039960.1	529	62065.6	5.25	56.25	89.21	-0.463	Cytoplasmic
Cnachr1G040010.1	570	66470.9	5.14	51.37	90.16	-0.365	Cytoplasmic
Cnachr1G040060.1	730	84250.6	5.34	44.97	93.07	-0.303	Cytoplasmic
Cnachr1G040080.1	639	74453.3	5.39	49.59	92.46	-0.386	Cytoplasmic
Cnachr1G040160.1	357	41222.3	5.33	52.7	95.1	-0.26	Chloroplast
Cnachr1G040280.1	546	63696.2	5.5	48.47	98.06	-0.32	Cytoplasmic
Cnachr1G040510.1	513	59610.1	5.22	57.62	90.66	-0.341	Cytoplasmic
Cnachr1G041080.1	750	86431.5	6.35	50.46	92.15	-0.284	Cytoplasmic
Cnachr1G041120.1	546	63739.3	5.49	49.32	98.06	-0.305	Cytoplasmic
Cnachr1G041130.1	546	63753.1	5.38	48.27	96.81	-0.335	Cytoplasmic
Cnachr1G041140.1	398	45999.7	5.51	48.94	98.52	-0.291	Cytoplasmic
Cnachr1G041150.1	307	35894.4	5.43	42.28	97.49	-0.229	Cytoplasmic
Cnachr1G041160.1	399	46086.7	5.51	49.32	98.27	-0.293	Cytoplasmic
Cnachr1G041190.1	546	63703.2	5.49	48.82	98.59	-0.31	Cytoplasmic
Cnachr1G041200.1	530	61762	5.54	48.7	98.62	-0.307	Cytoplasmic
Cnachr1G044650.1	574	67022.2	5.22	60.18	92	-0.272	Cytoplasmic
Cnachr2G003370.1	587	68122.6	5.31	47.78	87.6	-0.31	Chloroplast
Cnachr2G003450.1	451	52042.3	5.11	41.1	90.58	-0.285	Chloroplast
Cnachr2G011150.1	448	51736.7	5.12	47.1	88.19	-0.417	Cytoplasmic
Cnachr2G030190.1	526	61556.5	5.19	45.21	92.68	-0.311	Chloroplast
Cnachr2G030390.1	553	64832.1	5.32	47.46	90.07	-0.348	Cytoplasmic
Cnachr3G003600.1	664	75700.5	4.85	43.83	94.25	-0.189	Chloroplast
Cnachr3G003630.1	800	91128.4	5.56	42.62	89.81	-0.159	Chloroplast
Cnachr3G003640.1	673	76110.9	5.23	43.94	91.4	-0.16	Chloroplast
Cnachr3G011660.1	530	61164.9	5.44	38.44	89.42	-0.3	Cytoplasmic
Cnachr3G026470.1	508	57951.8	5.72	38.75	97.95	-0.17	Chloroplast
Cnachr3G026510.1	487	55420.7	5.48	38.98	97.99	-0.178	Chloroplast
Cnachr3G032290.1	546	62780.6	5.43	42.56	81.79	-0.391	Cytoplasmic
Cnachr3G032310.1	433	50509	6.09	48.97	95.27	-0.407	Cytoplasmic
Cnachr3G032360.1	617	71007.2	5.53	40.06	86.87	-0.27	Cytoplasmic
Cnachr3G032410.1	568	65462.1	5.45	41.79	88.57	-0.287	Cytoplasmic
Cnachr3G043650.1	332	37348.8	8.91	39.68	85.48	-0.379	Chloroplast
Cnachr3G043700.1	413	48329.9	5.5	47.94	97	-0.254	Cytoplasmic
Cnachr3G045070.1	402	46974.6	5.25	38.83	97.76	-0.291	Chloroplast
Cnachr3G045440.1	801	91871.9	5.71	38	87.74	-0.326	Chloroplast
Cnachr4G015630.1	699	80321.4	6.29	44.37	80.03	-0.482	Extracellular
Cnachr4G039530.1	489	56762.6	4.87	36.76	90.16	-0.263	Chloroplast
Cnachr4G039550.1	373	43317.2	5.56	37.56	90.19	-0.313	Cytoplasmic
Cnachr4G043470.1	813	94378.2	5.78	48.12	88.52	-0.332	Cytoplasmic
Cnachr4G049540.1	547	63324.2	5.29	40.23	93.42	-0.215	Chloroplast
Cnachr4G055170.1	850	97531.8	6.15	36.14	76.91	-0.526	Chloroplast
Cnachr4G055300.1	500	57648.2	8.09	50.79	96.14	-0.309	Cytoplasmic
Cnachr4G063580.1	625	72871.6	5.95	46.38	88.14	-0.361	Cytoplasmic
Cnachr4G065950.1	770	89248.6	6.24	46.95	90.04	-0.305	Cytoplasmic
Cnachr4G066100.1	801	92805.5	5.82	48.36	89.5	-0.326	Cytoplasmic
Cnachr5G012310.1	430	49345.3	5.14	50.43	88.02	-0.133	Chloroplast
Cnachr5G014320.1	551	64550.3	5.14	41.72	79.98	-0.424	Cytoplasmic
Cnachr5G018140.1	534	62946.1	7.14	42.31	81.85	-0.513	Extracellular
Cnachr5G021900.1	387	44875.5	5.59	38.24	91.24	-0.222	Cytoplasmic
Cnachr5G035370.1	464	53781.7	5.5	36.26	100.24	-0.157	Chloroplast
Cnachr5G035400.1	408	47600.3	5.2	38.87	103.95	-0.246	Chloroplast
Cnachr5G035430.1	498	57978.4	5.41	39.46	102.97	-0.165	Chloroplast
Cnachr5G035480.1	596	69806.8	5.65	34.92	94.61	-0.358	Chloroplast
Cnachr5G035490.1	452	52014.1	6.08	29.91	92.77	-0.328	Chloroplast
Cnachr5G036240.1	498	58710.8	5.17	43.89	87.33	-0.365	Chloroplast
Cnachr5G046830.1	501	57842.6	5.65	37.67	98.5	-0.206	Chloroplast
Cnachr5G046850.1	353	41050.1	6.04	37.68	99.41	-0.432	Chloroplast
Cnachr5G046860.1	507	59158.1	5.31	39.5	99.84	-0.231	Chloroplast
Cnachr5G046890.1	327	38092.7	5.82	39.63	99.88	-0.276	Chloroplast
Cnachr5G046970.1	368	42409.5	5.34	40.68	99.43	-0.289	Chloroplast
Cnachr5G046990.1	333	38245.7	5.41	39.07	96.97	-0.332	Chloroplast
Cnachr5G047000.1	538	62267.5	5.27	36.14	100.07	-0.24	Chloroplast
Cnachr5G047010.1	427	49564.8	5.68	42.04	97.8	-0.311	Chloroplast
Cnachr5G047080.1	431	49574.8	5.16	41.88	102.55	-0.234	Chloroplast
Cnachr5G047100.1	343	40216	5.73	38.15	98.66	-0.248	Chloroplast
Cnachr5G047120.1	428	49190.7	5.79	44.68	101.87	-0.225	Chloroplast
Cnachr5G047140.1	306	35570.7	5.76	37.58	93.4	-0.326	Chloroplast
Cnachr5G047190.1	462	53316.3	5.29	37.39	97.1	-0.22	Chloroplast
Cnachr5G047210.1	475	54934.1	5.8	42.35	98.76	-0.285	Chloroplast
Cnachr5G047240.1	388	44849.4	5.61	42.23	99.59	-0.329	Chloroplast
Cnachr5G047510.1	535	61141.7	5.3	34.65	95.5	-0.25	Chloroplast
Cnachr5G048890.1	594	68609.8	5.66	44.31	86.87	-0.311	Chloroplast
Cnachr5G048970.1	472	54827.3	5.49	40.66	86.38	-0.317	Chloroplast
Cnachr5G051180.1	593	68785.5	5.86	39.06	83.86	-0.281	Chloroplast
Cnachr5G056500.1	420	48519.3	5.93	57.45	90.31	-0.474	Cytoplasmic
Cnachr5G057460.1	442	51297.7	5.22	44.7	88.91	-0.272	Cytoplasmic
Cnachr5G057490.1	465	53825.9	5.23	46.41	94.34	-0.233	Cytoplasmic
Cnachr5G065810.1	515	59978.7	5.08	39.67	91.48	-0.269	Chloroplast
Cnachr6G001280.1	544	62399.7	6.06	40.52	84.08	-0.369	Chloroplast
Cnachr6G004430.1	703	81696.1	9.03	35.8	78.04	-0.477	Extracellular
Cnachr6G013140.1	588	68071.6	5.38	49.25	88.06	-0.236	Chloroplast
Cnachr6G013530.1	628	72730.5	6.01	43.97	81.66	-0.46	Chloroplast
Cnachr6G013540.1	328	37884.1	5.37	35.45	88.63	-0.348	Chloroplast
Cnachr6G014820.1	584	67994.4	5.44	44.01	84.16	-0.37	Chloroplast
Cnachr6G015810.1	421	49102.8	5.99	37.18	84.3	-0.391	Chloroplast
Cnachr6G015820.1	399	46034.2	5.3	31.76	83.83	-0.393	Chloroplast
Cnachr6G016000.1	326	37864.1	5.46	35.07	83.44	-0.376	Chloroplast
Cnachr6G016230.1	493	57238.8	5.79	32.21	75.96	-0.538	Chloroplast
Cnachr6G020220.1	570	66502.9	5.14	52.43	89.65	-0.369	Cytoplasmic
Cnachr6G044660.1	484	56506.7	5.57	39.66	90.39	-0.377	Cytoplasmic
Cnachr6G050000.1	552	63663.2	5.62	37.15	97.7	-0.202	Chloroplast
Cnachr6G050540.1	404	45184.2	8.85	53.35	70.54	-0.615	Extracellular
Cnachr6G050550.1	592	68762.2	5.52	44.03	82.57	-0.405	Chloroplast
Cnachr6G050790.1	520	60996.1	5.49	50.54	86.23	-0.346	Cytoplasmic
Cnachr6G058310.1	468	54253.1	6.41	39.34	91.07	-0.34	Cytoplasmic
Cnachr6G061090.1	362	41807	5.69	44.81	100.25	-0.232	Cytoplasmic
Cnachr6G061120.1	460	53319.1	5.58	36.51	88.41	-0.291	Chloroplast
Cnachr6G071060.1	757	89099.5	5.42	42.99	84.23	-0.406	Chloroplast
Cnachr6G071850.1	591	69660.9	5.42	44.21	81.34	-0.506	Chloroplast
Cnachr7G008430.1	557	64586.3	6.59	45.18	97.86	-0.272	Chloroplast
Cnachr7G023850.1	389	44893.4	6.3	41.14	90.33	-0.37	Cytoplasmic
Cnachr7G024150.1	428	49139.3	4.91	34.53	98.69	-0.231	Cytoplasmic
Cnachr7G024380.1	438	51347.8	8.28	40.35	81.74	-0.464	Chloroplast
Cnachr7G030190.1	557	64501.6	5.14	48.12	87.36	-0.36	Cytoplasmic
Cnachr7G054890.1	501	58914.4	5.33	44.48	85.99	-0.477	Cytoplasmic
Cnachr8G008180.1	440	50869.7	5.84	31.26	105.48	-0.126	Chloroplast
Cnachr8G008280.1	501	57991.9	5.36	40.36	101.64	-0.17	Chloroplast
Cnachr8G008390.1	400	46789.2	5.46	43.38	88.3	-0.381	Chloroplast
Cnachr8G033020.1	596	68623.6	5.23	38.66	92.43	-0.345	Chloroplast
Cnachr8G035410.1	454	52161.8	5.83	36.65	88.68	-0.227	Chloroplast
Cnachr8G035560.1	413	48262.2	6.49	26.9	82.11	-0.34	Chloroplast
Cnachr8G053030.1	557	64880.2	5.49	40.23	87.04	-0.323	Chloroplast
Cnachr8G054870.1	531	61089.1	5.43	33.29	99	-0.194	Chloroplast
Cnachr8G064540.1	376	43901.4	5.37	37.65	99.6	-0.272	Chloroplast
Cnachr9G017400.1	516	59694.1	5.27	34.52	91.63	-0.253	Chloroplast
Cnachr9G030990.1	460	52955.6	5.1	41.1	97.65	-0.156	Chloroplast
Cnachr9G031460.1	417	48551.2	5.52	46.43	86.52	-0.42	Cytoplasmic
Cnachr9G040880.1	487	55654.7	5.23	36.26	89.34	-0.283	Chloroplast
Cnachr9G048380.1	549	64413.7	5.53	45.16	85.54	-0.409	Cytoplasmic
Cnachr9G052180.1	551	64611.5	5.24	49.51	90.58	-0.369	Chloroplast
Cnachr9G056430.1	576	67247.5	5.15	59.71	91.01	-0.262	Cytoplasmic
Cnachr9G060220.1	490	56274.5	7.19	45.04	89.31	-0.24	Chloroplast
Cnachr9G061470.1	325	37617.2	5.4	50.29	92.37	-0.122	Chloroplast
Cnachr9G064820.1	440	51090.4	5.2	34.47	98.14	-0.185	Chloroplast
Cnachr9G064950.1	583	67597.2	5.83	40.8	94.84	-0.254	Chloroplast
Cnachr9G065080.1	583	67576	5.68	37.22	97.02	-0.228	Chloroplast
Cnachr9G065100.1	708	81108.5	4.91	46.86	82.87	-0.426	Chloroplast
Cnachr9G066380.1	318	36115.5	7.66	36.32	98.11	-0.203	Extracellular
Cnachr9G066400.1	469	54178	5.54	41.42	102.71	-0.14	Chloroplast
Cnachr9G069920.1	602	69846.4	5.35	49.39	87.92	-0.312	Chloroplast
Cnachr9G070630.1	523	60990.3	5.44	40.63	90.61	-0.357	Chloroplast
Cnachr9G079970.1	390	46020.9	9.93	40.66	82.21	-0.717	Extracellular
Cnachr9G079980.1	383	44750.9	5.62	34.64	77.21	-0.369	Chloroplast
Cnachr9G080070.1	432	50699.2	5.23	49	91.25	-0.321	Cytoplasmic
Cnachr9G080090.1	462	52800.9	5.72	44.44	84.63	-0.431	Extracellular
Cnachr9G080100.1	540	62993.2	5.47	38.92	89.43	-0.362	Cytoplasmic
CnaS158G000030.1	463	52517.4	5.1	37.78	96.63	-0.061	Chloroplast
CnaS162G000150.1	620	72076.1	5.03	50.14	91.37	-0.334	Cytoplasmic

## Sheet: Table S9
Table S9. Biosynthetic gene clusters identified in Chrysanthemum nankingense genome.
Gene cluster ID	Input accession number	Gene cluster type	Gene cluster gene accessions
1	Scaffold21	Putative	CnaS21G000160.1;CnaS21G000170.1;CnaS21G000190.1;CnaS21G000200.1;CnaS21G000210.1;CnaS21G000220.1;CnaS21G000230.1
2	Scaffold67	Terpene	CnaS67G000030.1;CnaS67G000040.1;CnaS67G000050.1;CnaS67G000070.1;CnaS67G000080.1;CnaS67G000100.1
3	Scaffold74	Alkaloid	CnaS74G001140.1;CnaS74G001150.1;CnaS74G001160.1;CnaS74G001170.1;CnaS74G001180.1
4	chr1	Terpene	Cnachr1G039950.1;Cnachr1G039960.1;Cnachr1G039970.1;Cnachr1G039980.1;Cnachr1G039990.1;Cnachr1G040000.1;Cnachr1G040010.1;Cnachr1G040020.1;Cnachr1G040030.1;Cnachr1G040040.1;Cnachr1G040050.1;Cnachr1G040060.1;Cnachr1G040070.1;Cnachr1G040080.1;Cnachr1G040090.1;Cnachr1G040100.1;Cnachr1G040110.1;Cnachr1G040130.1;Cnachr1G040140.1;Cnachr1G040150.1;Cnachr1G040160.1;Cnachr1G040170.1;Cnachr1G040180.1;Cnachr1G…
5	chr1	Terpene	Cnachr1G040910.1;Cnachr1G040920.1;Cnachr1G040930.1;Cnachr1G040940.1;Cnachr1G040950.1;Cnachr1G040960.1;Cnachr1G040980.1;Cnachr1G040990.1;Cnachr1G041000.1;Cnachr1G041020.1;Cnachr1G041030.1;Cnachr1G041040.1;Cnachr1G041050.1;Cnachr1G041060.1;Cnachr1G041070.1;Cnachr1G041080.1;Cnachr1G041090.1;Cnachr1G041100.1;Cnachr1G041120.1;Cnachr1G041130.1;Cnachr1G041140.1;Cnachr1G041150.1;Cnachr1G041160.1;Cnachr1G…
6	chr2	Putative	Cnachr2G063030.1;Cnachr2G063040.1;Cnachr2G063050.1;Cnachr2G063070.1;Cnachr2G063060.1;Cnachr2G063090.1;Cnachr2G063140.1;Cnachr2G063330.1;Cnachr2G063350.1;Cnachr2G063370.1;Cnachr2G063410.1;Cnachr2G063440.1
7	chr2	Saccharide	Cnachr2G028030.1;Cnachr2G028800.1;Cnachr2G028900.1;Cnachr2G028910.1;Cnachr2G028920.1;Cnachr2G029100.1;Cnachr2G029110.1;Cnachr2G029120.1;Cnachr2G029150.1
8	chr2	Saccharide-Polyketide	Cnachr2G055950.1;Cnachr2G055960.1;Cnachr2G055970.1;Cnachr2G055990.1;Cnachr2G056010.1;Cnachr2G056020.1;Cnachr2G056030.1;Cnachr2G056040.1;Cnachr2G056050.1;Cnachr2G056060.1;Cnachr2G056070.1;Cnachr2G056080.1
9	chr2	Saccharide	Cnachr2G062030.1;Cnachr2G062040.1;Cnachr2G062060.1;Cnachr2G062100.1;Cnachr2G062110.1;Cnachr2G062120.1;Cnachr2G062130.1;Cnachr2G062140.1
10	chr2	Putative	Cnachr2G067300.1;Cnachr2G067310.1;Cnachr2G067320.1;Cnachr2G067330.1;Cnachr2G067350.1;Cnachr2G067360.1;Cnachr2G067380.1;Cnachr2G067390.1;Cnachr2G067410.1;Cnachr2G067420.1;Cnachr2G067430.1;Cnachr2G067440.1;Cnachr2G067450.1
11	chr2	Terpene	Cnachr2G003220.1;Cnachr2G003230.1;Cnachr2G003240.1;Cnachr2G003290.1;Cnachr2G003300.1;Cnachr2G003310.1;Cnachr2G003340.1;Cnachr2G003350.1;Cnachr2G003370.1;Cnachr2G003390.1;Cnachr2G003400.1;Cnachr2G003410.1;Cnachr2G003420.1;Cnachr2G003430.1;Cnachr2G003450.1;Cnachr2G003460.1;Cnachr2G003470.1;Cnachr2G003480.1;Cnachr2G003490.1
12	chr2	Saccharide-Terpene	Cnachr2G030120.1;Cnachr2G030130.1;Cnachr2G030140.1;Cnachr2G030150.1;Cnachr2G030160.1;Cnachr2G030170.1;Cnachr2G030180.1;Cnachr2G030190.1;Cnachr2G030200.1;Cnachr2G030210.1;Cnachr2G030220.1;Cnachr2G030230.1
13	chr3	Putative	Cnachr3G036880.1;Cnachr3G036890.1;Cnachr3G036900.1;Cnachr3G036910.1;Cnachr3G036930.1;Cnachr3G036940.1;Cnachr3G036950.1;Cnachr3G036960.1;Cnachr3G036970.1;Cnachr3G036980.1;Cnachr3G036990.1
14	chr3	Putative	Cnachr3G039710.1;Cnachr3G039720.1;Cnachr3G039730.1;Cnachr3G039740.1;Cnachr3G039750.1;Cnachr3G039760.1;Cnachr3G039780.1;Cnachr3G039790.1;Cnachr3G039800.1;Cnachr3G039810.1;Cnachr3G039820.1
15	chr3	Terpene	Cnachr3G043630.1;Cnachr3G043640.1;Cnachr3G043650.1;Cnachr3G043660.1;Cnachr3G043680.1;Cnachr3G043690.1;Cnachr3G043700.1;Cnachr3G043710.1;Cnachr3G043720.1
16	chr4	Terpene-Sesterterpene	Cnachr4G064230.1;Cnachr4G064280.1;Cnachr4G064320.1;Cnachr4G064430.1;Cnachr4G064510.1;Cnachr4G064670.1;Cnachr4G064730.1;Cnachr4G064850.1;Cnachr4G064870.1;Cnachr4G064950.1;Cnachr4G065490.1;Cnachr4G065820.1;Cnachr4G065920.1;Cnachr4G065950.1;Cnachr4G066100.1;Cnachr4G066120.1;Cnachr4G066180.1;Cnachr4G066200.1;Cnachr4G066250.1;Cnachr4G066270.1;Cnachr4G066350.1
17	chr4	Polyketide	Cnachr4G077020.1;Cnachr4G077030.1;Cnachr4G077040.1;Cnachr4G077050.1;Cnachr4G077060.1
18	chr4	Putative	Cnachr4G081300.1;Cnachr4G081310.1;Cnachr4G081320.1;Cnachr4G081330.1;Cnachr4G081340.1;Cnachr4G081350.1;Cnachr4G081360.1;Cnachr4G081390.1;Cnachr4G081400.1;Cnachr4G081410.1;Cnachr4G081420.1;Cnachr4G081430.1;Cnachr4G081440.1;Cnachr4G081460.1;Cnachr4G081470.1;Cnachr4G081490.1
19	chr4	Polyketide	Cnachr4G003710.1;Cnachr4G003720.1;Cnachr4G003730.1;Cnachr4G003740.1;Cnachr4G003760.1;Cnachr4G003770.1;Cnachr4G003780.1;Cnachr4G003790.1;Cnachr4G003800.1;Cnachr4G003810.1;Cnachr4G003820.1
20	chr4	Putative	Cnachr4G039600.1;Cnachr4G039610.1;Cnachr4G039620.1;Cnachr4G039630.1;Cnachr4G039640.1;Cnachr4G039670.1
21	chr4	Saccharide-Terpene	Cnachr4G055290.1;Cnachr4G055300.1;Cnachr4G055310.1;Cnachr4G055320.1;Cnachr4G055330.1;Cnachr4G055340.1
22	chr5	Putative	Cnachr5G032840.1;Cnachr5G032850.1;Cnachr5G032890.1;Cnachr5G032900.1;Cnachr5G032910.1;Cnachr5G032920.1;Cnachr5G033250.1;Cnachr5G033270.1;Cnachr5G033420.1;Cnachr5G033460.1;Cnachr5G033470.1;Cnachr5G033510.1;Cnachr5G033630.1;Cnachr5G033640.1;Cnachr5G033680.1;Cnachr5G033780.1
23	chr5	Terpene	Cnachr5G054280.1;Cnachr5G054320.1;Cnachr5G054330.1;Cnachr5G054340.1;Cnachr5G054410.1;Cnachr5G054420.1;Cnachr5G054720.1;Cnachr5G054740.1;Cnachr5G054750.1;Cnachr5G054820.1;Cnachr5G054860.1
24	chr5	Terpene	Cnachr5G055850.1;Cnachr5G055910.1;Cnachr5G055970.1;Cnachr5G056150.1;Cnachr5G056300.1;Cnachr5G056420.1;Cnachr5G056480.1;Cnachr5G056510.1;Cnachr5G056520.1;Cnachr5G056690.1;Cnachr5G056860.1;Cnachr5G057280.1;Cnachr5G057340.1;Cnachr5G057520.1;Cnachr5G057610.1;Cnachr5G057710.1;Cnachr5G057780.1;Cnachr5G057800.1;Cnachr5G057840.1;Cnachr5G057880.1;Cnachr5G057900.1;Cnachr5G057940.1;Cnachr5G058050.1;Cnachr5G…
25	chr5	Saccharide	Cnachr5G059860.1;Cnachr5G059870.1;Cnachr5G059890.1;Cnachr5G059900.1;Cnachr5G059910.1;Cnachr5G059920.1;Cnachr5G059930.1
26	chr5	Saccharide-Terpene	Cnachr5G061980.1;Cnachr5G061990.1;Cnachr5G062000.1;Cnachr5G062010.1;Cnachr5G062040.1;Cnachr5G062050.1;Cnachr5G062060.1
27	chr5	Putative	Cnachr5G068050.1;Cnachr5G068060.1;Cnachr5G068070.1;Cnachr5G068090.1;Cnachr5G068100.1;Cnachr5G068110.1;Cnachr5G068120.1;Cnachr5G068130.1;Cnachr5G068140.1;Cnachr5G068150.1
28	chr5	Putative	Cnachr5G003010.1;Cnachr5G003030.1;Cnachr5G003040.1;Cnachr5G003060.1;Cnachr5G003070.1;Cnachr5G003080.1;Cnachr5G003090.1;Cnachr5G003110.1
29	chr5	Putative	Cnachr5G015730.1;Cnachr5G015760.1;Cnachr5G015770.1;Cnachr5G015780.1;Cnachr5G015790.1;Cnachr5G015800.1;Cnachr5G015810.1;Cnachr5G015820.1;Cnachr5G015830.1;Cnachr5G015840.1;Cnachr5G015850.1;Cnachr5G015860.1
30	chr5	Terpene	Cnachr5G035370.1;Cnachr5G035380.1;Cnachr5G035390.1;Cnachr5G035400.1;Cnachr5G035410.1;Cnachr5G035430.1;Cnachr5G035450.1;Cnachr5G035460.1;Cnachr5G035470.1;Cnachr5G035480.1;Cnachr5G035490.1
31	chr5	Terpene	Cnachr5G046950.1;Cnachr5G046960.1;Cnachr5G046970.1;Cnachr5G046980.1;Cnachr5G046990.1;Cnachr5G047000.1;Cnachr5G047010.1;Cnachr5G047020.1;Cnachr5G047030.1;Cnachr5G047040.1;Cnachr5G047050.1;Cnachr5G047070.1;Cnachr5G047080.1;Cnachr5G047090.1;Cnachr5G047100.1
32	chr5	Terpene	Cnachr5G048970.1;Cnachr5G048990.1;Cnachr5G049000.1;Cnachr5G049010.1;Cnachr5G049030.1;Cnachr5G049040.1;Cnachr5G049050.1;Cnachr5G049060.1;Cnachr5G049070.1;Cnachr5G049080.1;Cnachr5G049100.1;Cnachr5G049110.1;Cnachr5G049120.1;Cnachr5G049130.1;Cnachr5G049140.1;Cnachr5G049150.1;Cnachr5G049160.1;Cnachr5G049170.1;Cnachr5G049180.1;Cnachr5G049190.1;Cnachr5G049200.1;Cnachr5G049210.1;Cnachr5G049230.1;Cnachr5G…
33	chr5	Saccharide	Cnachr5G049850.1;Cnachr5G049860.1;Cnachr5G049870.1;Cnachr5G049880.1;Cnachr5G049890.1;Cnachr5G049900.1;Cnachr5G049910.1;Cnachr5G049940.1;Cnachr5G049960.1;Cnachr5G049970.1
34	chr5	Terpene	Cnachr5G051110.1;Cnachr5G051120.1;Cnachr5G051130.1;Cnachr5G051140.1;Cnachr5G051150.1;Cnachr5G051170.1;Cnachr5G051180.1;Cnachr5G051190.1
35	chr5	Polyketide	Cnachr5G051610.1;Cnachr5G051630.1;Cnachr5G051640.1;Cnachr5G051650.1;Cnachr5G051660.1;Cnachr5G051670.1;Cnachr5G051680.1;Cnachr5G051690.1;Cnachr5G051700.1;Cnachr5G051710.1;Cnachr5G051720.1;Cnachr5G051740.1;Cnachr5G051750.1;Cnachr5G051760.1;Cnachr5G051770.1;Cnachr5G051790.1;Cnachr5G051800.1;Cnachr5G051820.1
36	chr5	Polyketide	Cnachr5G052720.1;Cnachr5G052740.1;Cnachr5G052750.1;Cnachr5G052780.1;Cnachr5G052790.1;Cnachr5G052800.1
37	chr5	Polyketide	Cnachr5G055310.1;Cnachr5G055320.1;Cnachr5G055340.1;Cnachr5G055350.1;Cnachr5G055360.1
38	chr5	Putative	Cnachr5G056020.1;Cnachr5G056030.1;Cnachr5G056040.1;Cnachr5G056050.1;Cnachr5G056060.1;Cnachr5G056080.1;Cnachr5G056090.1;Cnachr5G056100.1;Cnachr5G056110.1;Cnachr5G056120.1;Cnachr5G056140.1;Cnachr5G056160.1;Cnachr5G056170.1;Cnachr5G056180.1
39	chr5	Terpene	Cnachr5G057390.1;Cnachr5G057400.1;Cnachr5G057410.1;Cnachr5G057420.1;Cnachr5G057430.1;Cnachr5G057440.1;Cnachr5G057450.1;Cnachr5G057460.1;Cnachr5G057470.1;Cnachr5G057480.1;Cnachr5G057490.1;Cnachr5G057500.1;Cnachr5G057510.1;Cnachr5G057530.1;Cnachr5G057540.1;Cnachr5G057560.1;Cnachr5G057570.1;Cnachr5G057580.1;Cnachr5G057590.1
40	chr6	Terpene	Cnachr6G013140.1;Cnachr6G013150.1;Cnachr6G013160.1;Cnachr6G013460.1;Cnachr6G013470.1;Cnachr6G013530.1;Cnachr6G013540.1;Cnachr6G013570.1
41	chr6	Terpene	Cnachr6G015770.1;Cnachr6G015810.1;Cnachr6G015820.1;Cnachr6G015840.1;Cnachr6G015950.1;Cnachr6G016000.1;Cnachr6G016110.1;Cnachr6G016230.1;Cnachr6G016240.1
42	chr6	Terpene	Cnachr6G020210.1;Cnachr6G020220.1;Cnachr6G020230.1;Cnachr6G020340.1;Cnachr6G020480.1;Cnachr6G020510.1;Cnachr6G020590.1;Cnachr6G020600.1
43	chr6	Alkaloid	Cnachr6G074950.1;Cnachr6G074960.1;Cnachr6G074970.1;Cnachr6G074980.1;Cnachr6G074990.1;Cnachr6G075000.1;Cnachr6G075010.1;Cnachr6G075030.1;Cnachr6G075040.1;Cnachr6G075060.1
44	chr6	Terpene	Cnachr6G014790.1;Cnachr6G014810.1;Cnachr6G014820.1;Cnachr6G014840.1;Cnachr6G014850.1;Cnachr6G014860.1;Cnachr6G014870.1;Cnachr6G014880.1
45	chr6	Saccharide	Cnachr6G042220.1;Cnachr6G042230.1;Cnachr6G042240.1;Cnachr6G042250.1;Cnachr6G042260.1;Cnachr6G042270.1
46	chr6	Saccharide	Cnachr6G042750.1;Cnachr6G042760.1;Cnachr6G042770.1;Cnachr6G042790.1;Cnachr6G042800.1;Cnachr6G042820.1;Cnachr6G042840.1
47	chr6	Saccharide	Cnachr6G043420.1;Cnachr6G043430.1;Cnachr6G043440.1;Cnachr6G043450.1;Cnachr6G043460.1;Cnachr6G043470.1;Cnachr6G043480.1;Cnachr6G043490.1;Cnachr6G043500.1;Cnachr6G043510.1;Cnachr6G043520.1
48	chr6	Terpene	Cnachr6G050500.1;Cnachr6G050510.1;Cnachr6G050520.1;Cnachr6G050530.1;Cnachr6G050540.1;Cnachr6G050550.1
49	chr7	Terpene	Cnachr7G023360.1;Cnachr7G023410.1;Cnachr7G023440.1;Cnachr7G023560.1;Cnachr7G023610.1;Cnachr7G023680.1;Cnachr7G023690.1;Cnachr7G023750.1;Cnachr7G023850.1;Cnachr7G023870.1;Cnachr7G023880.1;Cnachr7G023910.1;Cnachr7G024150.1;Cnachr7G024380.1;Cnachr7G024420.1;Cnachr7G024430.1;Cnachr7G024580.1;Cnachr7G024590.1;Cnachr7G024600.1;Cnachr7G024660.1
50	chr7	Saccharide	Cnachr7G013990.1;Cnachr7G014010.1;Cnachr7G014020.1;Cnachr7G014030.1;Cnachr7G014040.1;Cnachr7G014050.1;Cnachr7G014070.1;Cnachr7G014110.1;Cnachr7G014140.1;Cnachr7G014150.1;Cnachr7G014160.1;Cnachr7G014170.1
51	chr8	Putative	Cnachr8G081650.1;Cnachr8G081660.1;Cnachr8G081670.1;Cnachr8G081690.1;Cnachr8G081700.1;Cnachr8G081710.1;Cnachr8G081730.1;Cnachr8G081740.1;Cnachr8G081750.1;Cnachr8G081770.1;Cnachr8G081790.1;Cnachr8G081800.1;Cnachr8G081810.1;Cnachr8G081820.1;Cnachr8G081830.1;Cnachr8G081840.1;Cnachr8G081850.1
52	chr8	Putative	Cnachr8G002300.1;Cnachr8G002320.1;Cnachr8G002330.1;Cnachr8G002340.1;Cnachr8G002350.1
53	chr8	Putative	Cnachr8G010800.1;Cnachr8G010810.1;Cnachr8G010820.1;Cnachr8G010830.1;Cnachr8G010840.1;Cnachr8G010860.1;Cnachr8G010870.1;Cnachr8G010880.1;Cnachr8G010900.1;Cnachr8G010930.1;Cnachr8G010940.1;Cnachr8G010950.1
54	chr8	Putative	Cnachr8G014370.1;Cnachr8G014380.1;Cnachr8G014390.1;Cnachr8G014400.1;Cnachr8G014420.1;Cnachr8G014430.1
55	chr8	Putative	Cnachr8G034690.1;Cnachr8G034700.1;Cnachr8G034710.1;Cnachr8G034720.1;Cnachr8G034730.1;Cnachr8G034740.1;Cnachr8G034750.1;Cnachr8G034760.1;Cnachr8G034770.1;Cnachr8G034780.1;Cnachr8G034790.1;Cnachr8G034800.1;Cnachr8G034810.1;Cnachr8G034820.1;Cnachr8G034830.1
56	chr9	Terpene-Sesterterpene	Cnachr9G030720.1;Cnachr9G030990.1;Cnachr9G031460.1;Cnachr9G031890.1;Cnachr9G032260.1;Cnachr9G033500.1
57	chr9	Terpene-Sesterterpene	Cnachr9G055280.1;Cnachr9G055850.1;Cnachr9G056060.1;Cnachr9G056580.1;Cnachr9G056610.1;Cnachr9G057100.1;Cnachr9G058310.1;Cnachr9G060220.1;Cnachr9G061050.1;Cnachr9G061470.1;Cnachr9G062750.1;Cnachr9G062980.1;Cnachr9G063030.1;Cnachr9G064140.1;Cnachr9G065100.1;Cnachr9G068230.1;Cnachr9G068860.1;Cnachr9G068840.1;Cnachr9G069920.1;Cnachr9G070180.1;Cnachr9G070630.1;Cnachr9G071260.1
58	chr9	Lignan	Cnachr9G012450.1;Cnachr9G012460.1;Cnachr9G012470.1;Cnachr9G012500.1;Cnachr9G012540.1;Cnachr9G012640.1;Cnachr9G012690.1
59	chr9	Terpene	Cnachr9G064480.1;Cnachr9G064490.1;Cnachr9G064720.1;Cnachr9G064790.1;Cnachr9G064820.1;Cnachr9G064890.1;Cnachr9G064950.1;Cnachr9G064970.1;Cnachr9G065080.1;Cnachr9G065090.1;Cnachr9G065190.1;Cnachr9G065390.1;Cnachr9G066380.1;Cnachr9G066400.1
60	chr9	Putative	Cnachr9G076400.1;Cnachr9G076410.1;Cnachr9G076420.1;Cnachr9G076440.1;Cnachr9G076450.1;Cnachr9G076460.1;Cnachr9G076470.1;Cnachr9G076480.1;Cnachr9G076490.1;Cnachr9G076500.1;Cnachr9G076510.1
61	chr9	Terpene	Cnachr9G079960.1;Cnachr9G079970.1;Cnachr9G079980.1;Cnachr9G079990.1;Cnachr9G080000.1;Cnachr9G080010.1;Cnachr9G080020.1;Cnachr9G080030.1;Cnachr9G080040.1;Cnachr9G080050.1;Cnachr9G080070.1;Cnachr9G080080.1;Cnachr9G080090.1;Cnachr9G080100.1
62	chr9	Saccharide	Cnachr9G016730.1;Cnachr9G016740.1;Cnachr9G016750.1;Cnachr9G016760.1;Cnachr9G016770.1;Cnachr9G016780.1;Cnachr9G016790.1
63	chr9	Alkaloid	Cnachr9G041250.1;Cnachr9G041260.1;Cnachr9G041270.1;Cnachr9G041280.1;Cnachr9G041290.1;Cnachr9G041300.1;Cnachr9G041310.1;Cnachr9G041320.1;Cnachr9G041330.1;Cnachr9G041340.1;Cnachr9G041350.1;Cnachr9G041360.1;Cnachr9G041370.1;Cnachr9G041380.1;Cnachr9G041390.1;Cnachr9G041400.1;Cnachr9G041410.1;Cnachr9G041420.1;Cnachr9G041430.1;Cnachr9G041440.1
64	chr9	Saccharide	Cnachr9G051870.1;Cnachr9G051880.1;Cnachr9G051890.1;Cnachr9G051900.1;Cnachr9G051910.1;Cnachr9G051920.1;Cnachr9G051930.1;Cnachr9G051950.1;Cnachr9G051970.1;Cnachr9G051980.1;Cnachr9G051990.1

## Sheet: Table S10
Table S10. The identified TPSs from the closely related taxa of Chrysanthemum nankingense.
Data type	Species / Accessions	TPS-a	TPS-b	TPS-c	TPS-e/f	TPS-g	All
Genome	Chrysanthemum lavandulifolium	63	26	3	12	4	108
	Chrysanthemum nankingense	52	66	6	7	9	140
Transcriptome	Chrysanthemum indicum var. aromaticum-1	25	13	4	5	6	53
	Chrysanthemum indicum var. aromaticum-2	25	17	0	7	1	50
	Chrysanthemum indicum-1	11	12	1	3	4	31
	Chrysanthemum indicum-2	26	16	3	2	1	48
	Chrysanthemum indicum-3	30	10	2	19	7	68
	Chrysanthemum nankingense	7	61	0	3	3	75
	Chrysanthemum lavandulifolium	9	4	2	7	0	22

[truncated: 1 more sheets: Table S11]
